# Supplementary material for: A pilot study of marking accuracy and mental workload as measures of OSCE examiner performance
Source: BMC Med Educ. 2016 Jul 25;16:191. doi: 10.1186/s12909-016-0708-z (PMC4960857; doi:10.1186/s12909-016-0708-z)
Supplement: Additional file 1: — Response time data, OSCE Scores of subjects, Max available scores and Expert scores. Response Time Data – Unique Identifier, Subject Number, Date, Time, Response time in seconds, Phase (1 = listening, 2 = rating video), Video = number of video being rated. OSCE Scores – Unique identifier, Scenario (CVS = cardiovascular exam, Comm = Communication Skills, P = Borderline Pass, G = Good performance), Subject Number, Attempt (number 1–4), Item on Checklist, Score as recorded by subject. OSCE Max Scores available – Unique Idenifier, Subject (blank), Attempt (not relevant here), Item on Checklist, Score – Max score available. Expert Scores – Agreed scores for each item on checklist for each of the four videos used, Unique identifier, Scenario as previously, Subject (blank), Attempt (not relevant here), Item on Checklist, Agreed Score. (XLSX 158 kb) [file 12909_2016_708_MOESM1_ESM.xlsx]

## Sheet: Response Time Data
ID	Subject_Number	Subject_Name	Test_Date	Test_Time	Response_Time	Phase	Video
1	1		2014-01-02 11:22:34	2014-01-02 11:22:35	0.958566	1
2	1		2014-01-02 11:23:29	2014-01-02 11:23:30	0.851936	1
3	1		2014-01-02 11:24:36	2014-01-02 11:24:37	0.924526	1
4	1		2014-01-02 11:24:50	2014-01-02 11:24:51	0.790855	1
5	1		2014-01-02 11:25:36	2014-01-02 11:25:37	0.748562	1
6	1		2014-01-02 11:26:38	2014-01-02 11:26:39	0.775729	1
7	1		2014-01-02 11:28:08	2014-01-02 11:28:09	0.935271	1
8	1		2014-01-02 11:28:30	2014-01-02 11:28:31	0.823346	1
9	1		2014-01-02 11:28:53	2014-01-02 11:28:54	0.762131	1
10	1		2014-01-02 11:29:44	2014-01-02 11:29:45	0.67473	1
11	1		2014-01-02 11:30:27	2014-01-02 11:30:28	0.67945	1
12	1		2014-01-02 11:31:46	2014-01-02 11:31:47	0.971004	1
13	1		2014-01-02 11:32:43	2014-01-02 11:32:44	1.29795	1
14	1		2014-01-02 11:33:23	2014-01-02 11:33:24	0.816978	1
15	1		2014-01-02 11:34:34	2014-01-02 11:34:34	0.695668	1
16	1		2014-01-02 11:34:44	2014-01-02 11:34:45	0.884252	1
17	1		2014-01-02 11:36:06	2014-01-02 11:36:06	0.757236	1
18	1		2014-01-02 11:36:27	2014-01-02 11:36:28	0.845484	1
19	1		2014-01-02 11:36:44	2014-01-02 11:36:45	0.801437	1
20	1		2014-01-02 11:38:15	2014-01-02 11:38:16	0.733166	1
21	1		2014-01-02 11:38:30	2014-01-02 11:38:31	0.793962	1
22	1		2014-01-02 11:39:03	2014-01-02 11:39:04	0.798929	1
23	1		2014-01-02 11:39:24	2014-01-02 11:39:25	0.837188	1
24	1		2014-01-02 11:39:58	2014-01-02 11:39:59	0.735685	1
25	1		2014-01-02 11:40:21	2014-01-02 11:40:22	0.767451	1
26	1		2014-01-02 11:40:40	2014-01-02 11:40:41	0.726526	1
27	1		2014-01-02 11:41:25	2014-01-02 11:41:25	0.753077	1
28	1		2014-01-02 11:41:55	2014-01-02 11:41:55	0.745044	1
29	1		2014-01-02 11:42:20	2014-01-02 11:42:21	1.02015	1
30	1		2014-01-02 11:43:03	2014-01-02 11:43:03	0.934107	2	1
31	1		2014-01-02 11:44:26	2014-01-02 11:44:27	0.927786	2	1
32	1		2014-01-02 11:44:49	2014-01-02 11:44:50	1.10029	2	1
33	1		2014-01-02 11:45:54	2014-01-02 11:45:55	0.71069	2	1
34	1		2014-01-02 11:47:19	2014-01-02 11:47:20	0.938518	2	1
35	1		2014-01-02 11:47:46	2014-01-02 11:47:47	1.01942	2	1
36	1		2014-01-02 11:49:05	2014-01-02 11:49:06	1.2547	1
37	1		2014-01-02 11:49:48	2014-01-02 11:49:49	1.00973	1
38	1		2014-01-02 11:50:29	2014-01-02 11:50:30	0.910574	1
39	1		2014-01-02 11:51:45	2014-01-02 11:51:46	0.921657	1
40	1		2014-01-02 11:52:29	2014-01-02 11:52:30	0.812883	1
41	1		2014-01-02 11:53:47	2014-01-02 11:53:48	0.888268	2	2
42	1		2014-01-02 11:55:06	2014-01-02 11:55:08	1.8414	2	2
43	1		2014-01-02 11:56:14	2014-01-02 11:56:15	1.18096	2	2
44	1		2014-01-02 11:57:26	2014-01-02 11:57:27	1.15368	2	2
45	1		2014-01-02 11:58:02	2014-01-02 11:58:04	1.41405	2	2
46	1		2014-01-02 11:59:16	2014-01-02 11:59:17	1.0542	2	2
47	1		2014-01-02 11:59:35	2014-01-02 11:59:36	1.18007	2	2
48	1		2014-01-02 12:00:01	2014-01-02 12:00:02	1.18992	1
49	1		2014-01-02 12:01:09	2014-01-02 12:01:11	1.56195	1
50	1		2014-01-02 12:02:09	2014-01-02 12:02:10	1.54112	1
51	1		2014-01-02 12:02:52	2014-01-02 12:02:55	2.93978	1
52	1		2014-01-02 12:04:05	2014-01-02 12:04:06	0.887342	2	3
53	1		2014-01-02 12:05:02	2014-01-02 12:05:03	0.979516	2	3
54	1		2014-01-02 12:06:09	2014-01-02 12:06:10	1.16584	2	3
55	1		2014-01-02 12:07:02	2014-01-02 12:07:04	1.15501	2	3
56	1		2014-01-02 12:07:21	2014-01-02 12:07:22	1.19367	2	3
57	1		2014-01-02 12:07:47	2014-01-02 12:07:49	1.08228	2	3
58	1		2014-01-02 12:08:13	2014-01-02 12:08:14	1.24337	2	3
59	1		2014-01-02 12:09:28	2014-01-02 12:09:29	1.08719	1
60	1		2014-01-02 12:09:59	2014-01-02 12:10:00	1.07125	1
61	1		2014-01-02 12:10:10	2014-01-02 12:10:11	1.06913	1
62	1		2014-01-02 12:10:25	2014-01-02 12:10:26	0.948801	1
63	1		2014-01-02 12:11:55	2014-01-02 12:11:56	1.05464	1
64	1		2014-01-02 12:13:22	2014-01-02 12:13:23	0.935164	2	4
65	1		2014-01-02 12:14:37	2014-01-02 12:14:38	1.49721	2	4
66	1		2014-01-02 12:16:05	2014-01-02 12:16:06	0.983911	2	4
67	1		2014-01-02 12:16:59	2014-01-02 12:17:00	1.07355	2	4
68	1		2014-01-02 12:17:43	2014-01-02 12:17:44	1.06446	2	4
69	1		2014-01-02 12:18:20	2014-01-02 12:18:21	1.03732	2	4
70	1		2014-01-02 12:19:22	2014-01-02 12:19:24	1.22978	2	4
71	1		2014-01-02 12:20:01	2014-01-02 12:20:03	1.81775	1
72	1		2014-01-02 12:20:40	2014-01-02 12:20:41	1.12209	1
73	1		2014-01-02 12:21:36	2014-01-02 12:21:38	1.07425	1
74	1		2014-01-02 12:21:49	2014-01-02 12:21:49	0.746571	1
75	1		2014-01-02 12:23:07	2014-01-02 12:23:09	2.26334	1
76	1		2014-01-02 12:23:22	2014-01-02 12:23:23	0.999081	1
77	1		2014-01-02 12:24:02	2014-01-02 12:24:03	1.06314	1
78	1		2014-01-02 12:24:54	2014-01-02 12:24:54	0.741924	1
79	1		2014-01-02 12:25:44	2014-01-02 12:25:45	0.763073	1
80	1		2014-01-02 12:27:09	2014-01-02 12:27:10	1.25546	1
161	2		2014-01-02 11:21:28	2014-01-02 11:21:29	1.05702	1
162	2		2014-01-02 11:22:47	2014-01-02 11:22:48	1.23419	1
163	2		2014-01-02 11:23:04	2014-01-02 11:23:05	0.838849	1
164	2		2014-01-02 11:23:23	2014-01-02 11:23:24	1.01128	1
165	2		2014-01-02 11:24:47	2014-01-02 11:24:48	0.788564	1
166	2		2014-01-02 11:26:03	2014-01-02 11:26:03	0.762728	1
167	2		2014-01-02 11:26:52	2014-01-02 11:26:53	0.839591	1
168	2		2014-01-02 11:27:40	2014-01-02 11:27:41	0.795037	1
169	2		2014-01-02 11:28:47	2014-01-02 11:28:48	0.92347	1
170	2		2014-01-02 11:29:20	2014-01-02 11:29:21	0.917423	1
171	2		2014-01-02 11:29:48	2014-01-02 11:29:49	0.938868	1
172	2		2014-01-02 11:30:25	2014-01-02 11:30:25	0.79205	1
173	2		2014-01-02 11:30:51	2014-01-02 11:30:52	1.18243	1
174	2		2014-01-02 11:31:26	2014-01-02 11:31:26	0.833406	1
175	2		2014-01-02 11:32:48	2014-01-02 11:32:48	0.787803	1
176	2		2014-01-02 11:33:55	2014-01-02 11:33:57	1.07438	1
177	2		2014-01-02 11:34:11	2014-01-02 11:34:12	1.08018	1
178	2		2014-01-02 11:34:52	2014-01-02 11:34:54	1.1919	1
179	2		2014-01-02 11:36:22	2014-01-02 11:36:23	0.934655	1
180	2		2014-01-02 11:36:47	2014-01-02 11:36:48	0.97451	1
181	2		2014-01-02 11:37:24	2014-01-02 11:37:25	1.18348	1
182	2		2014-01-02 11:38:48	2014-01-02 11:38:49	0.838729	1
183	2		2014-01-02 11:39:35	2014-01-02 11:39:36	0.86348	1
184	2		2014-01-02 11:39:56	2014-01-02 11:39:57	0.830973	1
185	2		2014-01-02 11:41:08	2014-01-02 11:41:09	0.974786	1
186	2		2014-01-02 11:41:45	2014-01-02 11:41:46	0.874489	1
187	2		2014-01-02 11:43:07	2014-01-02 11:43:08	1.0475	2	1
188	2		2014-01-02 11:44:39	2014-01-02 11:44:40	0.767471	2	1
189	2		2014-01-02 11:46:00	2014-01-02 11:46:01	0.907226	2	1
190	2		2014-01-02 11:47:23	2014-01-02 11:47:24	0.847041	2	1
191	2		2014-01-02 11:48:18	2014-01-02 11:48:19	0.988461	2	1
192	2		2014-01-02 11:48:44	2014-01-02 11:48:45	0.998837	2	1
193	2		2014-01-02 11:50:03	2014-01-02 11:50:04	0.91626	1
194	2		2014-01-02 11:51:34	2014-01-02 11:51:37	2.38561	1
195	2		2014-01-02 11:52:07	2014-01-02 11:52:08	1.20035	1
196	2		2014-01-02 11:52:40	2014-01-02 11:52:41	0.872172	1
197	2		2014-01-02 11:53:39	2014-01-02 11:53:53	14.7246	2	2
198	2		2014-01-02 11:55:04	2014-01-02 11:55:05	0.89966	2	2
199	2		2014-01-02 11:55:32	2014-01-02 11:55:33	1.10535	2	2
200	2		2014-01-02 11:56:43	2014-01-02 11:56:44	1.25926	2	2
201	2		2014-01-02 11:58:01	2014-01-02 11:58:02	0.996941	2	2
202	2		2014-01-02 11:58:30	2014-01-02 11:58:31	1.10489	2	2
203	2		2014-01-02 11:58:54	2014-01-02 11:58:55	1.10203	2	2
204	2		2014-01-02 12:00:20	2014-01-02 12:00:22	2.0709	1
205	2		2014-01-02 12:01:19	2014-01-02 12:01:20	1.13699	1
206	2		2014-01-02 12:02:39	2014-01-02 12:02:40	1.07465	1
207	2		2014-01-02 12:03:21	2014-01-02 12:03:23	1.2956	2	3
208	2		2014-01-02 12:03:40	2014-01-02 12:03:41	0.99306	2	3
209	2		2014-01-02 12:04:46	2014-01-02 12:04:47	0.95859	2	3
210	2		2014-01-02 12:06:11	2014-01-02 12:06:12	1.01493	2	3
211	2		2014-01-02 12:06:45	2014-01-02 12:06:46	1.00149	2	3
212	2		2014-01-02 12:07:01	2014-01-02 12:07:02	1.24322	2	3
213	2		2014-01-02 12:07:33	2014-01-02 12:07:34	1.4066	2	3
214	2		2014-01-02 12:08:53	2014-01-02 12:08:54	0.978209	2	3
215	2		2014-01-02 12:09:09	2014-01-02 12:09:10	0.93789	1
216	2		2014-01-02 12:09:54	2014-01-02 12:09:55	0.952871	1
217	2		2014-01-02 12:10:39	2014-01-02 12:10:40	0.872227	1
218	2		2014-01-02 12:11:01	2014-01-02 12:11:02	1.04523	1
219	2		2014-01-02 12:11:16	2014-01-02 12:11:17	0.833782	1
220	2		2014-01-02 12:12:22	2014-01-02 12:12:23	0.816593	2	4
221	2		2014-01-02 12:12:52	2014-01-02 12:12:53	1.04119	2	4
222	2		2014-01-02 12:14:09	2014-01-02 12:14:09	0.857623	2	4
223	2		2014-01-02 12:14:39	2014-01-02 12:14:40	0.807008	2	4
224	2		2014-01-02 12:16:10	2014-01-02 12:16:11	1.35453	2	4
225	2		2014-01-02 12:17:33	2014-01-02 12:17:34	1.30473	2	4
226	2		2014-01-02 12:18:40	2014-01-02 12:18:41	0.969256	2	4
227	2		2014-01-02 12:19:32	2014-01-02 12:19:33	0.984256	2	4
228	2		2014-01-02 12:20:23	2014-01-02 12:20:24	0.886238	1
229	2		2014-01-02 12:20:35	2014-01-02 12:20:36	0.882976	1
230	2		2014-01-02 12:21:12	2014-01-02 12:21:13	0.925651	1
231	2		2014-01-02 12:21:28	2014-01-02 12:21:29	0.957586	1
232	2		2014-01-02 12:22:56	2014-01-02 12:22:57	1.17777	1
233	2		2014-01-02 12:23:39	2014-01-02 12:23:41	1.20219	1
234	2		2014-01-02 12:24:12	2014-01-02 12:24:13	0.822933	1
235	2		2014-01-02 12:25:42	2014-01-02 12:25:43	1.02664	1
236	2		2014-01-02 12:26:25	2014-01-02 12:26:26	0.862456	1
237	2		2014-01-02 12:27:33	2014-01-02 12:27:34	0.825502	1
239	3		2014-01-21	00:37:48.300000	2.59935	1
240	3		2014-01-21	00:39:06.500000	12.2006	1
241	3		2014-01-21	00:40:00.400000	1.13994	1
242	3		2014-01-21	00:40:44.700000	1.7744	1
243	3		2014-01-21	00:41:48.400000	2.82604	1
244	3		2014-01-21	00:42:39.800000	1.67963	1
245	3		2014-01-21	00:43:19.700000	3.40512	1
246	3		2014-01-21	00:43:50.100000	10.0809	1
247	3		2014-01-21	00:44:44	7.24474	1
248	3		2014-01-21	00:46:00.100000	4.0126	1
249	3		2014-01-21	00:46:30.600000	4.05972	1
250	3		2014-01-21	00:47:43.500000	4.04166	1
251	3		2014-01-21	00:48:02.200000	4.46288	1
252	3		2014-01-21	00:48:57.300000	6.41969	1
253	3		2014-01-21	00:49:12.300000	2.74861	1
254	3		2014-01-21	00:49:54.600000	4.78802	1
255	3		2014-01-21	00:51:07.200000	3.594	1
256	3		2014-01-21	00:51:45.200000	2.41791	1
257	3		2014-01-21	00:52:15.100000	2.46286	1
258	3		2014-01-21	00:53:33	2.86522	1
259	3		2014-01-21	00:54:07.900000	2.39513	1
260	3		2014-01-21	00:54:57.700000	3.13664	1
261	3		2014-01-21	00:56:19.900000	3.13021	1
262	3		2014-01-21	00:57:36.300000	3.32636	1
263	3		2014-01-21	00:58:47.200000	1.98408	1
264	3		2014-01-21	00:59:57.100000	2.8764	1
265	3		2014-01-21	00:00:48.700000	9.9831	1
266	3		2014-01-21	00:04:53.300000	189.776	1
267	3		2014-01-21	00:06:07.100000	0.719851	1
268	3		2014-01-21	00:07:37.300000	0.976198	1
269	3		2014-01-21	00:08:44.700000	3.45246	2	1
270	3		2014-01-21	00:08:58.700000	0.879379	2	1
271	3		2014-01-21	00:09:52.900000	0.409728	2	1
272	3		2014-01-21	00:10:03.900000	0.783426	2	1
273	3		2014-01-21	00:10:55.400000	1.80876	2	1
274	3		2014-01-21	00:11:42.100000	12.19	2	1
275	3		2014-01-21	00:12:37.700000	1.84785	2	1
276	3		2014-01-21	00:13:31.800000	3.21828	1
277	3		2014-01-21	00:13:53.400000	0.077642	1
278	3		2014-01-21	00:15:13.900000	1.38155	1
279	3		2014-01-21	00:16:27.900000	3.92981	2	2
280	3		2014-01-21	00:17:50.700000	4.74133	2	2
281	3		2014-01-21	00:19:18.300000	0.397161	2	2
282	3		2014-01-21	00:19:46.600000	0.771237	2	2
283	3		2014-01-21	00:21:05.600000	1.74217	2	2
284	3		2014-01-21	00:22:13.300000	0.54275	2	2
285	3		2014-01-21	00:23:37.600000	2.9774	2	2
286	3		2014-01-21	00:23:52.300000	0.352102	2	2
287	3		2014-01-21	00:24:52.600000	1.24099	2	2
288	3		2014-01-21	00:26:22.100000	11.2304	1
289	3		2014-01-21	00:27:13.900000	0.69228	1
290	3		2014-01-21	00:27:29.400000	1.28797	1
291	3		2014-01-21	00:28:37.900000	6.69322	2	3
292	3		2014-01-21	00:29:37.400000	2.72028	2	3
293	3		2014-01-21	00:29:55.900000	0.104101	2	3
294	3		2014-01-21	00:31:28.100000	1.89821	2	3
295	3		2014-01-21	00:32:02.700000	0.92243	2	3
296	3		2014-01-21	00:33:29.700000	4.76008	2	3
297	3		2014-01-21	00:34:52.200000	5.30235	1
298	3		2014-01-21	00:36:13.100000	1.58131	1
299	3		2014-01-21	00:37:19.100000	9.07064	2	4
300	3		2014-01-21	00:38:14.200000	2.39139	2	4
301	3		2014-01-21	00:39:27.800000	1.20114	2	4
302	3		2014-01-21	00:40:05.700000	0.219759	2	4
303	3		2014-01-21	00:41:05.500000	2.89304	2	4
304	3		2014-01-21	00:42:22.800000	2.03296	2	4
305	3		2014-01-21	00:43:23.800000	4.08322	2	4
306	3		2014-01-21	00:43:46.400000	3.1788	2	4
307	3		2014-01-21	00:44:10	2.16632	2	4
308	3		2014-01-21	00:45:15	2.92645	2	4
309	3		2014-01-21	00:46:00.900000	2.22207	2	4
310	3		2014-01-21	00:46:48.700000	2.09071	1
311	3		2014-01-21	00:47:13.600000	1.40693	1
312	3		2014-01-21	00:47:33.500000	0.553509	1
313	3		2014-01-21	00:48:24.600000	2.14	1
314	3		2014-01-21	00:49:48.300000	4.55313	1
315	3		2014-01-21	00:50:07.800000	5.3042	1
316	3		2014-01-21	00:51:31.200000	1.1714	1
394	4		2014-01-21	00:36:58.800000	2.24303	1
395	4		2014-01-21	00:38:24	1.1104	1
396	4		2014-01-21	00:39:16.800000	1.13043	1
397	4		2014-01-21	00:39:59.600000	1.10336	1
398	4		2014-01-21	00:40:21.900000	0.964444	1
399	4		2014-01-21	00:40:37.200000	1.0298	1
400	4		2014-01-21	00:41:52.400000	1.15576	1
401	4		2014-01-21	00:42:57.500000	1.10972	1
402	4		2014-01-21	00:44:06.600000	1.19925	1
403	4		2014-01-21	00:44:55.400000	1.09322	1
404	4		2014-01-21	00:45:11.700000	1.042	1
405	4		2014-01-21	00:46:25	1.30136	1
406	4		2014-01-21	00:47:23.100000	1.19666	1
407	4		2014-01-21	00:48:59	58.1617	1
408	4		2014-01-21	00:50:11.100000	1.11031	1
409	4		2014-01-21	00:51:07.700000	1.87272	1
410	4		2014-01-21	00:52:19.200000	1.30154	1
411	4		2014-01-21	00:53:39.700000	1.33976	1
412	4		2014-01-21	00:54:06.400000	1.2253	1
413	4		2014-01-21	00:55:23.800000	1.39501	1
414	4		2014-01-21	00:56:50.200000	1.21941	1
415	4		2014-01-21	00:57:20.800000	1.10067	1
416	4		2014-01-21	00:58:24.700000	1.07203	1
417	4		2014-01-21	00:58:55.300000	1.07662	1
418	4		2014-01-21	00:00:04.300000	1.02176	1
419	4		2014-01-21	00:00:41	1.17713	1
420	4		2014-01-21	00:01:58.100000	0.997926	1
421	4		2014-01-21	00:02:17.500000	1.18025	1
422	4		2014-01-21	00:02:41.200000	1.39106	1
423	4		2014-01-21	00:03:42.200000	1.16976	1
424	4		2014-01-21	00:04:50.300000	2.08028	1
425	4		2014-01-21	00:05:45.300000	1.23703	1
426	4		2014-01-21	00:06:48.600000	1.26342	1
427	4		2014-01-21	00:08:19.500000	1.62861	2	1
428	4		2014-01-21	00:09:00.500000	1.38822	2	1
429	4		2014-01-21	00:09:41.500000	1.3958	2	1
430	4		2014-01-21	00:10:35.600000	1.33918	2	1
431	4		2014-01-21	00:11:10.400000	1.25827	2	1
432	4		2014-01-21	00:11:36.500000	1.48774	2	1
433	4		2014-01-21	00:12:50.500000	1.03815	2	1
434	4		2014-01-21	00:14:06.800000	2.13126	1
435	4		2014-01-21	00:15:30.100000	1.23266	1
436	4		2014-01-21	00:16:33.200000	0.939356	2	2
437	4		2014-01-21	00:17:00.900000	1.21843	2	2
438	4		2014-01-21	00:17:57.700000	1.10003	2	2
439	4		2014-01-21	00:19:26	1.07448	2	2
440	4		2014-01-21	00:20:44.500000	1.28417	2	2
441	4		2014-01-21	00:21:39.500000	1.28508	2	2
442	4		2014-01-21	00:22:20.300000	1.12398	2	2
443	4		2014-01-21	00:22:45.900000	1.26035	2	2
444	4		2014-01-21	00:23:54	1.12326	2	2
445	4		2014-01-21	00:24:38.900000	1.28966	2	2
446	4		2014-01-21	00:25:05.600000	1.40799	1
447	4		2014-01-21	00:25:46.800000	1.61772	1
448	4		2014-01-21	00:27:16.200000	1.08207	1
449	4		2014-01-21	00:28:28.500000	1.861	2	3
450	4		2014-01-21	00:29:53.800000	1.14111	2	3
451	4		2014-01-21	00:31:17.200000	1.29119	2	3
452	4		2014-01-21	00:31:49.800000	1.1345	2	3
453	4		2014-01-21	00:33:15.600000	1.41146	2	3
454	4		2014-01-21	00:34:00.900000	1.69425	1
455	4		2014-01-21	00:34:38.700000	1.19396	1
456	4		2014-01-21	00:36:05.200000	1.36721	1
457	4		2014-01-21	00:36:41.200000	1.43272	1
458	4		2014-01-21	00:38:06.600000	1.20605	2	4
459	4		2014-01-21	00:38:41	0.975033	2	4
460	4		2014-01-21	00:39:52	0.97552	2	4
461	4		2014-01-21	00:41:17.400000	1.242	2	4
462	4		2014-01-21	00:41:47	1.14676	2	4
463	4		2014-01-21	00:42:50.300000	1.15812	2	4
464	4		2014-01-21	00:44:14.900000	1.12028	2	4
465	4		2014-01-21	00:45:19.900000	0.960858	2	4
466	4		2014-01-21	00:46:16.800000	1.06271	2	4
467	4		2014-01-21	00:47:47.200000	0.985526	1
468	4		2014-01-21	00:49:03.400000	1.19486	1
469	4		2014-01-21	00:50:04.600000	1.00544	1
470	4		2014-01-21	00:51:26.300000	1.61533	1
471	5		2014-02-05	00:22:09.400000	1.97355	1
472	5		2014-02-05	00:22:24	1.34304	1
473	5		2014-02-05	00:23:13.900000	1.22427	1
474	5		2014-02-05	00:24:06.500000	0.911414	1
475	5		2014-02-05	00:25:25.800000	1.16221	1
476	5		2014-02-05	00:26:25.800000	1.15549	1
477	5		2014-02-05	00:27:21.500000	1.96537	1
478	5		2014-02-05	00:28:09.300000	1.11706	1
479	5		2014-02-05	00:28:20.800000	1.37463	1
480	5		2014-02-05	00:29:53	1.93895	1
481	5		2014-02-05	00:31:00.900000	1.96638	1
482	5		2014-02-05	00:32:31.300000	2.11826	1
483	5		2014-02-05	00:33:36	1.88084	1
484	5		2014-02-05	00:34:47.700000	1.74225	1
485	5		2014-02-05	00:35:34.900000	1.44617	1
486	5		2014-02-05	00:35:55.900000	1.72455	1
487	5		2014-02-05	00:36:09.600000	1.42823	1
488	5		2014-02-05	00:37:26.100000	1.59225	1
489	5		2014-02-05	00:38:23.700000	1.73609	1
490	5		2014-02-05	00:39:53.800000	1.77539	1
491	5		2014-02-05	00:40:49.800000	1.24285	1
492	5		2014-02-05	00:41:45	1.37885	1
493	5		2014-02-05	00:41:57.500000	1.38181	1
494	5		2014-02-05	00:43:27	2.21274	2	1
495	5		2014-02-05	00:43:50.600000	1.32293	2	1
496	5		2014-02-05	00:44:18.100000	1.19695	2	1
497	5		2014-02-05	00:44:57.100000	1.41902	2	1
498	5		2014-02-05	00:46:14.900000	1.80977	1
499	5		2014-02-05	00:47:26.100000	1.2967	1
500	5		2014-02-05	00:48:42.500000	1.26538	1
501	5		2014-02-05	00:49:52.700000	1.23315	1
502	5		2014-02-05	00:50:18.400000	1.42162	1
503	5		2014-02-05	00:51:07.900000	1.77185	1
504	5		2014-02-05	00:51:30.400000	1.16888	1
505	5		2014-02-05	00:52:31	1.81989	1
506	5		2014-02-05	00:53:16.400000	1.77952	2	2
507	5		2014-02-05	00:53:29.900000	1.26753	2	2
508	5		2014-02-05	00:54:40.700000	1.86144	2	2
509	5		2014-02-05	00:55:30.600000	1.16182	2	2
510	5		2014-02-05	00:56:45.900000	3.29456	2	2
511	5		2014-02-05	00:56:57.400000	1.34171	2	2
512	5		2014-02-05	00:57:15.600000	1.91911	2	2
513	5		2014-02-05	00:58:10.800000	1.42419	2	2
514	5		2014-02-05	00:58:47.500000	1.18585	2	2
515	5		2014-02-05	00:59:09.500000	1.72288	2	2
516	5		2014-02-05	00:59:44.200000	1.23211	2	2
517	5		2014-02-05	00:00:13.100000	1.61771	2	2
518	5		2014-02-05	00:01:31.500000	1.31689	2	2
519	5		2014-02-05	00:02:19.300000	1.15801	1
520	5		2014-02-05	00:03:27.600000	1.32222	1
521	5		2014-02-05	00:04:17.500000	1.25692	1
522	5		2014-02-05	00:05:20.500000	1.05588	1
523	5		2014-02-05	00:06:44	1.44143	2	3
524	5		2014-02-05	00:08:15.200000	2.011	2	3
525	5		2014-02-05	00:08:33.800000	1.32582	2	3
526	5		2014-02-05	00:09:19.200000	1.80366	2	3
527	5		2014-02-05	00:10:43.600000	1.27071	2	3
528	5		2014-02-05	00:11:32.600000	1.30063	1
529	5		2014-02-05	00:12:35.100000	1.70121	2	4
530	5		2014-02-05	00:12:59.900000	3.46784	2	4
531	5		2014-02-05	00:13:38.200000	1.8432	2	4
532	5		2014-02-05	00:14:00.800000	1.19031	2	4
533	5		2014-02-05	00:14:35	1.80857	2	4
534	5		2014-02-05	00:15:28.500000	1.76111	2	4
535	5		2014-02-05	00:16:19.800000	1.56765	2	4
536	5		2014-02-05	00:17:31	1.25297	2	4
537	5		2014-02-05	00:17:57.700000	1.33055	2	4
538	5		2014-02-05	00:19:25.200000	1.28209	1
539	5		2014-02-05	00:20:55.700000	1.30427	1
540	5		2014-02-05	00:22:01	1.42318	1
541	5		2014-02-05	00:22:51.300000	2.60548	1
542	5		2014-02-05	00:23:54.200000	1.07905	1
543	5		2014-02-05	00:25:10.600000	1.41621	1
544	5		2014-02-05	00:26:37.400000	1.58825	1
545	5		2014-02-05	00:27:17.300000	1.38471	1
546	5		2014-02-05	00:27:41.500000	1.85543	1
547	5		2014-02-05	00:28:44.700000	1.3117	1
548	6		00:22:28	00:22:28.900000	0.933697	1
549	6		00:23:12.500000	00:23:13.300000	0.825649	1
550	6		00:23:54.900000	00:23:55.800000	0.896323	1
551	6		00:24:37.400000	00:24:38.200000	0.76705	1
552	6		00:26:05.400000	00:26:06.300000	0.885656	1
553	6		00:27:34.500000	00:27:35.400000	0.903334	1
554	6		00:28:49.400000	00:28:50.400000	1.00263	1
555	6		00:29:34	00:29:34.900000	0.845888	1
556	6		00:30:51.900000	00:30:55.200000	3.29494	1
557	6		00:31:44.900000	00:31:45.600000	0.689669	1
558	6		00:32:25.200000	00:32:26.200000	1.04548	1
559	6		00:33:20	00:33:21	0.917856	1
560	6		00:34:51.100000	00:34:52	0.832302	1
561	6		00:35:34.600000	00:35:36.200000	1.58086	1
562	6		00:35:57.500000	00:35:58.400000	0.908987	1
563	6		00:37:07.400000	00:37:08.300000	0.945378	1
564	6		00:37:37.800000	00:37:38.700000	0.910825	1
565	6		00:38:05	00:38:06.200000	1.1568	1
566	6		00:39:10.300000	00:39:11.300000	0.977601	1
567	6		00:39:47.800000	00:39:48.700000	0.891419	1
568	6		00:41:01.700000	00:41:02.800000	1.0718	1
569	6		00:41:55.600000	00:41:56.600000	1.02546	1
570	6		00:42:48.300000	00:42:49.100000	0.800099	2	1
571	6		00:43:30.600000	00:43:32.500000	1.90825	2	1
572	6		00:44:27.300000	00:44:28.600000	1.39365	2	1
573	6		00:45:42.700000	00:45:43.800000	1.11584	2	1
574	6		00:46:20.300000	00:46:21.500000	1.14152	1
575	6		00:47:30.400000	00:47:31.300000	0.872022	1
576	6		00:48:24.100000	00:48:25	0.911508	1
577	6		00:49:10.600000	00:49:11.600000	0.964362	1
578	6		00:50:29.600000	00:50:30.500000	0.836381	1
579	6		00:51:45.600000	00:51:46.600000	1.01593	1
580	6		00:53:08.700000	00:53:09.600000	0.976738	2	2
581	6		00:54:11.600000	00:54:12.700000	1.11225	2	2
582	6		00:55:04.300000	00:55:06.500000	2.11828	2	2
583	6		00:55:54.100000	00:55:55.900000	1.84369	2	2
584	6		00:56:43.600000	00:56:44.700000	1.11638	2	2
585	6		00:57:38.400000	00:57:39.300000	0.87687	2	2
586	6		00:58:39.200000	00:58:40.200000	1.03962	2	2
587	6		00:59:40.100000	00:59:41.200000	1.09683	2	2
588	6		00:00:48.100000	00:00:49.200000	1.06359	2	2
589	6		00:02:02.200000	00:02:03.200000	1.06285	1
590	6		00:03:07.100000	00:03:08.600000	1.44671	1
591	6		00:03:20.800000	00:03:22.900000	2.06176	1
592	6		00:04:15.600000	00:04:18.500000	2.92202	1
593	6		00:04:44.900000	00:04:45.800000	0.92186	1
594	6		00:05:52.700000	00:05:54.800000	2.1309	1
595	6		00:06:35.400000	00:06:36.200000	0.798361	2	3
596	6		00:06:49.300000	00:06:50.300000	1.01156	2	3
597	6		00:07:12.600000	00:07:13.500000	0.833519	2	3
598	6		00:08:22.400000	00:08:24.400000	1.95543	2	3
599	6		00:09:18.200000	00:09:19.400000	1.17548	2	3
600	6		00:10:13.100000	00:10:14.300000	1.18108	2	3
601	6		00:10:43.700000	00:10:45.400000	1.72315	2	3
602	6		00:12:05.400000	00:12:06.300000	0.83582	1
603	6		00:12:50.900000	00:12:51.800000	0.920217	2	4
604	6		00:13:37.500000	00:13:38.600000	1.12292	2	4
605	6		00:14:50.600000	00:14:51.500000	0.913552	2	4
606	6		00:16:21.700000	00:16:22.600000	0.903067	2	4
607	6		00:16:34.800000	00:16:35.700000	0.902673	2	4
608	6		00:17:32.500000	00:17:34.200000	1.7293	2	4
609	6		00:17:49.400000	00:17:50.400000	0.974113	2	4
610	6		00:18:51.200000	00:18:52.200000	0.963577	2	4
611	6		00:19:10.500000	00:19:11.300000	0.827523	1
612	6		00:20:12.100000	00:20:13.800000	1.70445	1
613	6		00:21:35	00:21:35.700000	0.691331	1
614	6		00:21:50.900000	00:21:51.500000	0.644416	1
615	6		00:22:19.900000	00:22:20.800000	0.843059	1
616	6		00:23:31.800000	00:23:34.800000	3.016	1
617	6		00:24:21.400000	00:24:22.600000	1.10432	1
618	6		00:25:38.600000	00:25:39.500000	0.907258	1
619	6		00:26:25.100000	00:26:26.200000	1.06213	1
620	6		00:26:39.400000	00:26:40.100000	0.682801	1
621	6		00:26:58.400000	00:26:59.100000	0.741549	1
622	6		00:27:38.700000	00:27:39.400000	0.69041	1
623	6		00:28:13.900000	00:28:16.400000	2.53932	1
624	6		00:28:39.800000	00:28:41.200000	1.40029	1
625	6		00:29:07.600000	00:29:09.600000	2.0656	1
626	7		2014-02-05 10:22:06	2014-02-05 10:22:07	1.07657	1
627	7		2014-02-05 10:22:17	2014-02-05 10:22:18	0.900535	1
628	7		2014-02-05 10:22:42	2014-02-05 10:22:42	0.739724	1
629	7		2014-02-05 10:23:40	2014-02-05 10:23:41	1.14876	1
630	7		2014-02-05 10:24:04	2014-02-05 10:24:05	1.26091	1
631	7		2014-02-05 10:24:41	2014-02-05 10:24:59	18.2847	1
632	7		2014-02-05 10:25:19	2014-02-05 10:25:20	1.03065	1
633	7		2014-02-05 10:26:38	2014-02-05 10:26:39	1.19511	1
634	7		2014-02-05 10:27:51	2014-02-05 10:27:52	1.18597	1
635	7		2014-02-05 10:28:56	2014-02-05 10:28:57	0.914357	1
636	7		2014-02-05 10:29:09	2014-02-05 10:29:10	1.23035	1
637	7		2014-02-05 10:29:42	2014-02-05 10:29:43	1.22919	1
638	7		2014-02-05 10:30:31	2014-02-05 10:30:33	1.23157	1
639	7		2014-02-05 10:31:07	2014-02-05 10:31:08	1.0983	1
640	7		2014-02-05 10:32:34	2014-02-05 10:32:36	1.0487	1
641	7		2014-02-05 10:33:34	2014-02-05 10:33:36	1.18277	1
642	7		2014-02-05 10:34:18	2014-02-05 10:34:20	1.33429	1
643	7		2014-02-05 10:34:47	2014-02-05 10:34:48	0.906758	1
644	7		2014-02-05 10:35:04	2014-02-05 10:35:05	0.89976	1
645	7		2014-02-05 10:35:34	2014-02-05 10:35:35	0.862183	1
646	7		2014-02-05 10:37:00	2014-02-05 10:37:01	0.808652	1
647	7		2014-02-05 10:38:21	2014-02-05 10:38:22	0.985075	1
648	7		2014-02-05 10:39:03	2014-02-05 10:39:04	0.852415	1
649	7		2014-02-05 10:40:08	2014-02-05 10:40:09	1.28478	1
650	7		2014-02-05 10:40:58	2014-02-05 10:40:59	0.980523	1
651	7		2014-02-05 10:41:13	2014-02-05 10:41:14	0.975348	1
652	7		2014-02-05 10:41:51	2014-02-05 10:41:52	0.743605	1
653	7		2014-02-05 10:42:10	2014-02-05 10:42:11	0.910706	2	1
654	7		2014-02-05 10:42:44	2014-02-05 10:42:46	1.84842	2	1
655	7		2014-02-05 10:43:49	2014-02-05 10:43:51	1.52058	2	1
656	7		2014-02-05 10:44:36	2014-02-05 10:44:38	1.97194	2	1
657	7		2014-02-05 10:45:10	2014-02-05 10:45:11	1.19686	2	1
658	7		2014-02-05 10:46:07	2014-02-05 10:46:08	1.22915	1
659	7		2014-02-05 10:47:39	2014-02-05 10:47:40	1.15656	1
660	7		2014-02-05 10:49:01	2014-02-05 10:49:02	1.07649	1
661	7		2014-02-05 10:50:06	2014-02-05 10:50:07	0.791874	1
662	7		2014-02-05 10:51:27	2014-02-05 10:51:28	0.82469	1
663	7		2014-02-05 10:52:32	2014-02-05 10:52:34	1.13811	1
664	7		2014-02-05 10:53:34	2014-02-05 10:53:35	0.640054	2	2
665	7		2014-02-05 10:53:58	2014-02-05 10:53:58	0.981579	2	2
666	7		2014-02-05 10:55:26	2014-02-05 10:55:27	0.975262	2	2
667	7		2014-02-05 10:56:18	2014-02-05 10:56:20	1.09757	2	2
668	7		2014-02-05 10:56:52	2014-02-05 10:56:53	0.883253	2	2
669	7		2014-02-05 10:57:27	2014-02-05 10:57:28	1.0937	2	2
670	7		2014-02-05 10:58:14	2014-02-05 10:58:15	1.22137	2	2
671	7		2014-02-05 10:59:14	2014-02-05 10:59:16	1.65587	2	2
672	7		2014-02-05 11:00:32	2014-02-05 11:00:33	0.88912	2	2
673	7		2014-02-05 11:01:42	2014-02-05 11:01:43	1.51429	2	2
674	7		2014-02-05 11:02:23	2014-02-05 11:02:24	0.940662	1
675	7		2014-02-05 11:02:49	2014-02-05 11:02:50	0.74993	1
676	7		2014-02-05 11:03:34	2014-02-05 11:03:34	0.909505	1
677	7		2014-02-05 11:04:57	2014-02-05 11:04:58	1.09219	1
678	7		2014-02-05 11:06:04	2014-02-05 11:06:05	1.10659	2	3
679	7		2014-02-05 11:06:57	2014-02-05 11:06:58	0.783554	2	3
680	7		2014-02-05 11:07:14	2014-02-05 11:07:15	1.35268	2	3
681	7		2014-02-05 11:08:29	2014-02-05 11:08:30	1.24328	2	3
682	7		2014-02-05 11:08:52	2014-02-05 11:08:54	1.11611	2	3
683	7		2014-02-05 11:09:12	2014-02-05 11:09:13	1.07927	2	3
684	7		2014-02-05 11:09:58	2014-02-05 11:09:59	1.31944	2	3
685	7		2014-02-05 11:10:32	2014-02-05 11:10:33	1.07625	2	3
686	7		2014-02-05 11:12:01	2014-02-05 11:12:02	1.03654	1
687	7		2014-02-05 11:12:46	2014-02-05 11:12:47	1.12801	2	4
688	7		2014-02-05 11:13:21	2014-02-05 11:13:22	0.768149	2	4
689	7		2014-02-05 11:14:01	2014-02-05 11:14:03	1.58895	2	4
690	7		2014-02-05 11:14:28	2014-02-05 11:14:29	1.09356	2	4
691	7		2014-02-05 11:15:11	2014-02-05 11:15:13	1.83836	2	4
692	7		2014-02-05 11:16:33	2014-02-05 11:16:36	2.77986	2	4
693	7		2014-02-05 11:17:07	2014-02-05 11:17:08	1.08411	2	4
694	7		2014-02-05 11:17:18	2014-02-05 11:17:20	1.23517	2	4
695	7		2014-02-05 11:18:31	2014-02-05 11:18:31	0.803284	2	4
696	7		2014-02-05 11:19:30	2014-02-05 11:19:31	1.04035	1
697	7		2014-02-05 11:19:51	2014-02-05 11:19:52	1.04554	1
698	7		2014-02-05 11:20:56	2014-02-05 11:20:57	1.19654	1
699	7		2014-02-05 11:21:38	2014-02-05 11:21:40	1.32757	1
700	7		2014-02-05 11:22:59	2014-02-05 11:22:59	0.724183	1
701	7		2014-02-05 11:24:08	2014-02-05 11:24:09	0.875501	1
702	7		2014-02-05 11:24:38	2014-02-05 11:24:39	1.04208	1
703	7		2014-02-05 11:25:47	2014-02-05 11:25:48	0.911633	1
704	7		2014-02-05 11:27:13	2014-02-05 11:27:14	1.48449	1
705	7		2014-02-05 11:28:03	2014-02-05 11:28:04	1.24252	1
874	8		2014-02-25 08:35:34	2014-02-25 08:35:35	0.905271	1
875	8		2014-02-25 08:36:40	2014-02-25 08:36:40	0.792261	1
876	8		2014-02-25 08:37:47	2014-02-25 08:37:48	0.837876	1
877	8		2014-02-25 08:38:28	2014-02-25 08:38:29	0.815591	1
878	8		2014-02-25 08:39:31	2014-02-25 08:39:32	1.11943	1
879	8		2014-02-25 08:40:26	2014-02-25 08:40:27	0.75812	1
880	8		2014-02-25 08:41:39	2014-02-25 08:41:40	0.754905	1
881	8		2014-02-25 08:42:58	2014-02-25 08:42:59	0.876924	1
882	8		2014-02-25 08:43:58	2014-02-25 08:43:59	0.833288	1
883	8		2014-02-25 08:45:06	2014-02-25 08:45:07	1.13153	1
884	8		2014-02-25 08:46:13	2014-02-25 08:46:15	1.36582	1
885	8		2014-02-25 08:46:50	2014-02-25 08:46:51	0.78779	1
886	8		2014-02-25 08:48:12	2014-02-25 08:48:13	0.871823	1
887	8		2014-02-25 08:49:23	2014-02-25 08:49:24	1.07501	1
888	8		2014-02-25 08:50:07	2014-02-25 08:50:08	0.747073	1
889	8		2014-02-25 08:50:27	2014-02-25 08:50:28	0.775768	1
890	8		2014-02-25 08:50:44	2014-02-25 08:50:45	0.680685	1
891	8		2014-02-25 08:50:55	2014-02-25 08:50:55	0.598213	1
892	8		2014-02-25 08:52:26	2014-02-25 08:52:27	1.05894	1
893	8		2014-02-25 08:52:59	2014-02-25 08:53:00	0.867568	1
894	8		2014-02-25 08:53:36	2014-02-25 08:53:37	1.11356	1
895	8		2014-02-25 08:54:43	2014-02-25 08:54:44	1.07885	1
896	8		2014-02-25 08:55:59	2014-02-25 08:56:00	0.928151	1
897	8		2014-02-25 08:57:29	2014-02-25 08:57:30	1.1066	1
898	8		2014-02-25 08:58:10	2014-02-25 08:58:10	0.648592	2	1
899	8		2014-02-25 08:59:37	2014-02-25 08:59:38	0.915399	2	1
900	8		2014-02-25 09:00:59	2014-02-25 09:01:00	0.99216	2	1
901	8		2014-02-25 09:01:12	2014-02-25 09:01:13	1.05462	2	1
902	8		2014-02-25 09:02:29	2014-02-25 09:02:30	0.854242	1
903	8		2014-02-25 09:03:46	2014-02-25 09:03:47	1.75586	1
904	8		2014-02-25 09:04:20	2014-02-25 09:04:21	0.985418	1
905	8		2014-02-25 09:04:37	2014-02-25 09:04:38	0.842095	1
906	8		2014-02-25 09:05:00	2014-02-25 09:05:01	0.801006	1
907	8		2014-02-25 09:05:55	2014-02-25 09:05:56	0.788171	1
908	8		2014-02-25 09:06:28	2014-02-25 09:06:29	0.936933	1
909	8		2014-02-25 09:07:09	2014-02-25 09:07:10	1.07117	2	2
910	8		2014-02-25 09:08:29	2014-02-25 09:08:30	0.915381	2	2
911	8		2014-02-25 09:09:02	2014-02-25 09:09:04	1.40441	2	2
912	8		2014-02-25 09:10:24	2014-02-25 09:10:25	0.978076	2	2
913	8		2014-02-25 09:11:26	2014-02-25 09:11:27	1.0768	2	2
914	8		2014-02-25 09:12:42	2014-02-25 09:12:43	1.09658	2	2
915	8		2014-02-25 09:13:33	2014-02-25 09:13:34	1.00825	2	2
916	8		2014-02-25 09:13:58	2014-02-25 09:13:59	0.960599	2	2
917	8		2014-02-25 09:14:24	2014-02-25 09:14:25	0.998271	2	2
918	8		2014-02-25 09:15:13	2014-02-25 09:15:14	1.11116	2	2
919	8		2014-02-25 09:15:26	2014-02-25 09:15:27	1.01991	2	2
920	8		2014-02-25 09:16:40	2014-02-25 09:16:41	0.996342	1
921	8		2014-02-25 09:17:46	2014-02-25 09:17:47	0.840539	1
922	8		2014-02-25 09:18:25	2014-02-25 09:18:26	1.29481	1
923	8		2014-02-25 09:19:30	2014-02-25 09:19:31	1.42443	2	3
924	8		2014-02-25 09:20:07	2014-02-25 09:20:08	1.49567	2	3
925	8		2014-02-25 09:20:46	2014-02-25 09:20:47	1.74748	2	3
926	8		2014-02-25 09:21:57	2014-02-25 09:21:59	1.1207	2	3
927	8		2014-02-25 09:22:10	2014-02-25 09:22:11	0.932133	2	3
928	8		2014-02-25 09:22:30	2014-02-25 09:22:31	1.0511	2	3
929	8		2014-02-25 09:22:51	2014-02-25 09:22:52	1.00521	2	3
930	8		2014-02-25 09:23:20	2014-02-25 09:23:21	1.45361	1
931	8		2014-02-25 09:24:36	2014-02-25 09:24:37	1.08274	1
932	8		2014-02-25 09:26:07	2014-02-25 09:26:07	0.968596	1
933	8		2014-02-25 09:27:34	2014-02-25 09:27:35	1.20292	1
934	8		2014-02-25 09:28:04	2014-02-25 09:28:05	0.892354	1
935	8		2014-02-25 09:29:07	2014-02-25 09:29:08	0.939696	1
936	8		2014-02-25 09:30:12	2014-02-25 09:30:13	1.16597	2	4
937	8		2014-02-25 09:30:23	2014-02-25 09:30:24	0.969338	2	4
938	8		2014-02-25 09:31:33	2014-02-25 09:31:34	0.81708	2	4
939	8		2014-02-25 09:32:29	2014-02-25 09:32:30	0.965284	2	4
940	8		2014-02-25 09:33:16	2014-02-25 09:33:18	1.46986	2	4
941	8		2014-02-25 09:33:59	2014-02-25 09:34:01	1.07275	2	4
942	8		2014-02-25 09:35:16	2014-02-25 09:35:17	1.11956	2	4
943	8		2014-02-25 09:35:43	2014-02-25 09:35:44	1.21395	2	4
944	8		2014-02-25 09:36:46	2014-02-25 09:36:48	1.55715	2	4
945	8		2014-02-25 09:37:16	2014-02-25 09:37:17	1.05761	2	4
946	8		2014-02-25 09:37:49	2014-02-25 09:37:50	1.0204	2	4
947	8		2014-02-25 09:38:33	2014-02-25 09:38:34	0.906811	1
948	8		2014-02-25 09:38:47	2014-02-25 09:38:49	1.26175	1
949	8		2014-02-25 09:39:11	2014-02-25 09:39:12	0.948699	1
950	8		2014-02-25 09:40:39	2014-02-25 09:40:40	1.23289	1
951	8		2014-02-25 09:41:43	2014-02-25 09:41:44	1.09336	1
952	8		2014-02-25 09:42:25	2014-02-25 09:42:26	1.0647	1
953	8		2014-02-25 09:43:30	2014-02-25 09:43:31	1.38892	1
954	8		2014-02-25 09:44:45	2014-02-25 09:44:46	0.861735	1
955	8		2014-02-25 09:46:08	2014-02-25 09:46:09	0.911346	1
956	8		2014-02-25 09:47:00	2014-02-25 09:47:01	0.972572	1
957	8		2014-02-25 09:47:23	2014-02-25 09:47:25	1.38614	1
1033	9		2014-03-11 09:39:50	2014-03-11 09:39:53	3.43636	1
1034	9		2014-03-11 09:40:08	2014-03-11 09:40:18	10.3057	1
1035	9		2014-03-11 09:41:47	2014-03-11 09:41:48	0.996181	1
1036	9		2014-03-11 09:43:15	2014-03-11 09:43:15	0.896664	1
1037	9		2014-03-11 09:43:31	2014-03-11 09:43:32	1.33668	1
1038	9		2014-03-11 09:44:03	2014-03-11 09:44:05	1.94564	1
1039	9		2014-03-11 09:45:07	2014-03-11 09:45:08	0.650545	1
1040	9		2014-03-11 09:45:31	2014-03-11 09:45:32	0.64692	1
1041	9		2014-03-11 09:46:10	2014-03-11 09:46:10	0.664811	1
1042	9		2014-03-11 09:47:24	2014-03-11 09:47:25	0.686122	1
1043	9		2014-03-11 09:47:43	2014-03-11 09:47:44	0.560579	1
1044	9		2014-03-11 09:49:03	2014-03-11 09:49:04	0.876257	1
1045	9		2014-03-11 09:49:39	2014-03-11 09:49:40	0.655362	1
1046	9		2014-03-11 09:50:19	2014-03-11 09:50:19	0.735025	1
1047	9		2014-03-11 09:51:17	2014-03-11 09:51:18	0.860874	1
1048	9		2014-03-11 09:52:41	2014-03-11 09:52:42	0.635982	1
1049	9		2014-03-11 09:53:10	2014-03-11 09:53:10	0.563161	1
1050	9		2014-03-11 09:54:38	2014-03-11 09:54:39	0.605326	1
1051	9		2014-03-11 09:55:52	2014-03-11 09:55:52	0.644083	1
1052	9		2014-03-11 09:57:22	2014-03-11 09:57:23	0.774739	1
1053	9		2014-03-11 09:58:24	2014-03-11 09:58:25	0.648601	1
1054	9		2014-03-11 09:59:26	2014-03-11 09:59:27	0.789797	1
1055	9		2014-03-11 10:00:56	2014-03-11 10:00:57	0.594139	1
1056	9		2014-03-11 10:01:29	2014-03-11 10:01:30	0.742586	1
1057	9		2014-03-11 10:02:54	2014-03-11 10:02:55	0.772592	1
1058	9		2014-03-11 10:04:21	2014-03-11 10:04:22	0.693771	1
1059	9		2014-03-11 10:05:39	2014-03-11 10:05:40	0.827732	1
1060	9		2014-03-11 10:06:32	2014-03-11 10:06:33	0.744383	2	1
1061	9		2014-03-11 10:07:56	2014-03-11 10:07:57	0.715219	2	1
1062	9		2014-03-11 10:08:51	2014-03-11 10:08:52	0.85296	2	1
1063	9		2014-03-11 10:09:20	2014-03-11 10:09:21	0.882136	2	1
1064	9		2014-03-11 10:09:57	2014-03-11 10:09:58	1.13759	2	1
1065	9		2014-03-11 10:11:11	2014-03-11 10:11:12	1.36501	1
1066	9		2014-03-11 10:12:41	2014-03-11 10:12:41	0.891574	1
1067	9		2014-03-11 10:14:10	2014-03-11 10:14:11	1.19517	1
1068	9		2014-03-11 10:15:40	2014-03-11 10:15:41	0.869936	2	2
1069	9		2014-03-11 10:16:14	2014-03-11 10:16:14	0.742351	2	2
1070	9		2014-03-11 10:17:31	2014-03-11 10:17:33	1.77113	2	2
1071	9		2014-03-11 10:18:36	2014-03-11 10:18:37	0.784784	2	2
1072	9		2014-03-11 10:18:53	2014-03-11 10:18:54	0.723954	2	2
1073	9		2014-03-11 10:19:37	2014-03-11 10:19:38	0.829615	2	2
1074	9		2014-03-11 10:20:35	2014-03-11 10:20:36	0.786601	2	2
1075	9		2014-03-11 10:21:36	2014-03-11 10:21:37	0.831341	2	2
1076	9		2014-03-11 10:22:50	2014-03-11 10:22:51	1.06188	1	2
1077	9		2014-03-11 10:23:52	2014-03-11 10:23:52	0.769445	1
1078	9		2014-03-11 10:25:16	2014-03-11 10:25:17	0.684088	1
1079	9		2014-03-11 10:25:54	2014-03-11 10:25:55	1.01688	1
1080	9		2014-03-11 10:27:06	2014-03-11 10:27:07	1.58003	2	3
1081	9		2014-03-11 10:27:20	2014-03-11 10:27:21	0.657997	2	3
1082	9		2014-03-11 10:28:17	2014-03-11 10:28:18	0.731248	2	3
1083	9		2014-03-11 10:29:26	2014-03-11 10:29:27	0.881434	2	3
1084	9		2014-03-11 10:30:50	2014-03-11 10:30:51	0.796964	2	3
1085	9		2014-03-11 10:31:35	2014-03-11 10:31:36	0.853958	2	3
1086	9		2014-03-11 10:32:48	2014-03-11 10:32:49	0.837351	1	3
1087	9		2014-03-11 10:33:33	2014-03-11 10:33:34	1.09664	1
1088	9		2014-03-11 10:33:56	2014-03-11 10:33:57	0.928429	1
1089	9		2014-03-11 10:34:50	2014-03-11 10:34:50	0.810732	1
1090	9		2014-03-11 10:36:19	2014-03-11 10:36:19	0.809779	2	4
1091	9		2014-03-11 10:37:15	2014-03-11 10:37:16	0.775076	2	4
1092	9		2014-03-11 10:37:50	2014-03-11 10:37:51	0.710395	2	4
1093	9		2014-03-11 10:38:47	2014-03-11 10:38:48	0.812918	2	4
1094	9		2014-03-11 10:39:48	2014-03-11 10:39:49	0.831108	2	4
1095	9		2014-03-11 10:40:49	2014-03-11 10:40:50	0.806635	2	4
1096	9		2014-03-11 10:41:14	2014-03-11 10:41:15	0.767746	2	4
1097	9		2014-03-11 10:41:50	2014-03-11 10:41:50	0.678831	2	4
1098	9		2014-03-11 10:42:55	2014-03-11 10:42:56	0.84906	2	4
1099	9		2014-03-11 10:44:08	2014-03-11 10:44:09	0.634709	2	4
1100	9		2014-03-11 10:44:31	2014-03-11 10:44:32	0.840523	1	4
1101	9		2014-03-11 10:45:07	2014-03-11 10:45:08	0.758873	1
1102	9		2014-03-11 10:45:24	2014-03-11 10:45:24	0.899401	1
1103	9		2014-03-11 10:45:54	2014-03-11 10:45:55	0.854743	1
1104	9		2014-03-11 10:46:37	2014-03-11 10:46:39	1.5376	1
1105	9		2014-03-11 10:47:00	2014-03-11 10:47:01	0.641133	1
1106	9		2014-03-11 10:47:30	2014-03-11 10:47:31	0.794965	1
1107	9		2014-03-11 10:48:31	2014-03-11 10:48:32	0.896543	1
1191	10		00:11:02.900000	00:11:04.100000	1.22682	1
1192	10		00:11:55	00:11:55.700000	0.743885	1
1193	10		00:13:06.900000	00:13:07.700000	0.744258	1
1194	10		00:14:18.700000	00:14:19.500000	0.793153	1
1195	10		00:15:18.300000	00:15:19.100000	0.797988	1
1196	10		00:16:41.300000	00:16:41.900000	0.587399	1
1197	10		00:18:03	00:18:03.900000	0.923174	1
1198	10		00:19:04.800000	00:19:05.500000	0.759071	1
1199	10		00:19:17.700000	00:19:18.400000	0.695141	1
1200	10		00:19:41.800000	00:19:42.600000	0.762511	1
1201	10		00:19:57.800000	00:19:58.700000	0.887967	1
1202	10		00:20:08.800000	00:20:09.700000	0.862147	1
1203	10		00:21:22.700000	00:21:23.500000	0.744715	1
1204	10		00:21:50.900000	00:21:52.100000	1.18115	1
1205	10		00:23:18.300000	00:23:19.200000	0.875699	1
1206	10		00:23:58.800000	00:23:59.600000	0.86769	1
1207	10		00:25:07.600000	00:25:08.500000	0.852416	1
1208	10		00:26:21.500000	00:26:22.300000	0.760058	1
1209	10		00:26:46.600000	00:26:47.400000	0.761301	1
1210	10		00:28:16.600000	00:28:17.400000	0.837033	1
1211	10		00:28:35.800000	00:28:36.700000	0.893375	1
1212	10		00:28:48.800000	00:28:50	1.19186	1
1213	10		00:29:26.600000	00:29:27.600000	0.986168	1
1214	10		00:29:56	00:29:56.900000	0.84823	1
1215	10		00:30:13.200000	00:30:14.100000	0.93859	1
1216	10		00:31:11	00:31:12	1.08028	1
1217	10		00:31:41.400000	00:31:42.500000	1.07593	1
1218	10		00:32:09.900000	00:32:11.800000	1.82197	1
1219	10		00:33:22.700000	00:33:23.700000	0.973452	1
1220	10		00:34:37.700000	00:34:38.800000	1.11227	2	1
1221	10		00:35:32.500000	00:35:33.600000	1.02689	2	1
1222	10		00:36:44.600000	00:36:45.900000	1.32457	2	1
1223	10		00:37:07.200000	00:37:08.200000	0.939003	2	1
1224	10		00:37:28.500000	00:37:30.800000	2.28567	2	1
1225	10		00:37:50.100000	00:37:50.900000	0.742277	2	1
1226	10		00:38:31.500000	00:38:32.400000	0.948113	1
1227	10		00:39:20.200000	00:39:21.300000	1.06772	2	2
1228	10		00:39:45.600000	00:39:46.400000	0.784558	2	2
1229	10		00:41:01.400000	00:41:02.500000	1.0935	2	2
1230	10		00:42:21.500000	00:42:22.500000	0.97958	2	2
1231	10		00:42:59.100000	00:43:00.200000	1.13088	2	2
1232	10		00:43:39.800000	00:43:40.900000	1.07117	2	2
1233	10		00:43:55.100000	00:43:56.100000	0.980771	2	2
1234	10		00:44:27.500000	00:44:29.400000	1.82024	2	2
1235	10		00:44:54.700000	00:44:55.600000	0.924488	2	2
1236	10		00:45:07.800000	00:45:08.600000	0.776629	2	2
1237	10		00:45:55.200000	00:45:55.700000	0.503293	2	2
1238	10		00:46:57.600000	00:46:59.700000	2.07566	1
1239	10		00:47:34.200000	00:47:34.900000	0.748361	1
1240	10		00:47:46.200000	00:47:47	0.779279	1
1241	10		00:49:05.100000	00:49:06	0.88027	1
1242	10		00:49:44.600000	00:49:45.400000	0.827777	1
1243	10		00:51:11.700000	00:51:13	1.25614	2	3
1244	10		00:52:19.900000	00:52:20.900000	0.945212	2	3
1245	10		00:52:49.300000	00:52:50.300000	0.95478	2	3
1246	10		00:53:58.200000	00:53:59.300000	1.12148	2	3
1247	10		00:55:13.300000	00:55:14.200000	0.90262	2	3
1248	10		00:55:40.600000	00:55:41.700000	1.12203	2	3
1249	10		00:56:33.400000	00:56:34.700000	1.30723	1
1250	10		00:57:34.500000	00:57:35.500000	0.978459	1
1251	10		00:57:54.800000	00:57:55.700000	0.940653	1
1252	10		00:58:49.600000	00:58:50.600000	0.999538	1
1253	10		00:00:14.700000	00:00:15.700000	0.973702	2	4
1254	10		00:01:19.600000	00:01:20.500000	0.856008	2	4
1255	10		00:01:44.900000	00:01:45.900000	1.03835	2	4
1256	10		00:02:00.200000	00:02:01	0.806548	2	4
1257	10		00:02:25.300000	00:02:26.200000	0.91088	2	4
1258	10		00:03:15.900000	00:03:16.800000	0.946789	2	4
1259	10		00:04:01.500000	00:04:02.400000	0.961582	2	4
1260	10		00:05:11.500000	00:05:12.400000	0.954917	2	4
1261	10		00:06:13.300000	00:06:14.400000	1.07143	2	4
1262	10		00:07:05.100000	00:07:06.100000	1.01348	1
1263	10		00:08:32.300000	00:08:33.200000	0.907988	1
1264	10		00:10:02.400000	00:10:03.200000	0.801625	1
1265	10		00:10:24.500000	00:10:25.300000	0.824921	1
1266	10		00:10:37.500000	00:10:38.400000	0.902896	1
1267	10		00:11:43.300000	00:11:44.200000	0.880228	1
1268	10		00:12:52.100000	00:12:53	0.906595	1
1269	10		00:13:30.500000	00:13:31.400000	0.90909	1
1270	10		00:14:35.400000	00:14:35.600000	0.228319	1
1271	12		2014-04-09 11:48:51	2014-04-09 11:48:52	1.15181	1
1272	12		2014-04-09 11:49:06	2014-04-09 11:49:07	0.949375	1
1273	12		2014-04-09 11:50:26	2014-04-09 11:50:27	0.663149	1
1274	12		2014-04-09 11:51:43	2014-04-09 11:51:44	0.699886	1
1275	12		2014-04-09 11:52:42	2014-04-09 11:52:43	0.612884	1
1276	12		2014-04-09 11:53:56	2014-04-09 11:53:57	0.878232	1
1277	12		2014-04-09 11:54:11	2014-04-09 11:54:12	0.504571	1
1278	12		2014-04-09 11:55:06	2014-04-09 11:55:07	0.605881	1
1279	12		2014-04-09 11:55:37	2014-04-09 11:55:38	0.557129	1
1280	12		2014-04-09 11:57:07	2014-04-09 11:57:08	0.640803	1
1281	12		2014-04-09 11:57:31	2014-04-09 11:57:32	0.670407	1
1282	12		2014-04-09 11:58:22	2014-04-09 11:58:23	0.786878	1
1283	12		2014-04-09 11:59:15	2014-04-09 11:59:16	0.647124	1
1284	12		2014-04-09 12:00:35	2014-04-09 12:00:36	0.945695	1
1285	12		2014-04-09 12:01:37	2014-04-09 12:01:38	0.733821	1
1286	12		2014-04-09 12:02:40	2014-04-09 12:02:41	0.867377	1
1287	12		2014-04-09 12:03:46	2014-04-09 12:03:47	1.10658	1
1288	12		2014-04-09 12:04:59	2014-04-09 12:05:00	0.968987	1
1289	12		2014-04-09 12:05:52	2014-04-09 12:05:53	0.831813	1
1290	12		2014-04-09 12:06:19	2014-04-09 12:06:20	0.797298	1
1291	12		2014-04-09 12:06:37	2014-04-09 12:06:39	2.2904	1
1292	12		2014-04-09 12:07:39	2014-04-09 12:07:40	0.989542	1
1293	12		2014-04-09 12:08:41	2014-04-09 12:08:42	0.880676	1
1294	12		2014-04-09 12:09:13	2014-04-09 12:09:14	0.831875	1
1295	12		2014-04-09 12:10:13	2014-04-09 12:10:14	0.833957	1
1296	12		2014-04-09 12:10:38	2014-04-09 12:10:39	0.903242	1
1297	12		2014-04-09 12:11:22	2014-04-09 12:11:23	0.854466	1
1298	12		2014-04-09 12:12:19	2014-04-09 12:12:20	0.920248	1
1299	12		2014-04-09 12:13:41	2014-04-09 12:13:43	1.88227	1
1300	12		2014-04-09 12:15:10	2014-04-09 12:15:10	0.769402	1
1301	12		2014-04-09 12:16:12	2014-04-09 12:16:14	1.82781	2	1
1302	12		2014-04-09 12:17:43	2014-04-09 12:17:45	1.21206	2	1
1303	12		2014-04-09 12:19:08	2014-04-09 12:19:09	1.086	2	1
1304	12		2014-04-09 12:20:06	2014-04-09 12:20:07	1.19569	2	1
1305	12		2014-04-09 12:21:07	2014-04-09 12:21:09	2.24542	2	1
1306	12		2014-04-09 12:22:28	2014-04-09 12:22:30	2.27374	2	1
1307	12		2014-04-09 12:24:01	2014-04-09 12:24:02	1.02995	1
1308	12		2014-04-09 12:24:27	2014-04-09 12:24:28	0.874755	1
1309	12		2014-04-09 12:24:49	2014-04-09 12:24:50	0.806866	1
1310	12		2014-04-09 12:25:31	2014-04-09 12:25:32	1.32984	1
1311	12		2014-04-09 12:26:12	2014-04-09 12:26:12	0.88991	1
1312	12		2014-04-09 12:26:23	2014-04-09 12:26:24	0.953938	1
1313	12		2014-04-09 12:27:27	2014-04-09 12:27:28	1.00162	2	2
1314	12		2014-04-09 12:27:46	2014-04-09 12:27:47	1.3299	2	2
1315	12		2014-04-09 12:28:12	2014-04-09 12:28:14	1.26592	2	2
1316	12		2014-04-09 12:29:44	2014-04-09 12:29:45	1.07815	2	2
1317	12		2014-04-09 12:30:53	2014-04-09 12:30:54	1.17259	1
1318	12		2014-04-09 12:31:13	2014-04-09 12:31:15	2.17675	1
1319	12		2014-04-09 12:31:45	2014-04-09 12:31:48	2.61444	1
1320	12		2014-04-09 12:33:04	2014-04-09 12:33:05	1.48327	2	3
1321	12		2014-04-09 12:33:46	2014-04-09 12:33:47	0.793924	2	3
1322	12		2014-04-09 12:35:05	2014-04-09 12:35:06	1.13118	2	3
1323	12		2014-04-09 12:36:34	2014-04-09 12:36:35	1.15473	2	3
1324	12		2014-04-09 12:37:51	2014-04-09 12:37:53	1.17657	2	3
1325	12		2014-04-09 12:38:18	2014-04-09 12:38:19	1.04741	2	3
1326	12		2014-04-09 12:38:37	2014-04-09 12:38:39	1.28816	2	3
1327	12		2014-04-09 12:39:44	2014-04-09 12:39:45	1.01455	2	3
1328	12		2014-04-09 12:40:13	2014-04-09 12:40:14	1.05059	2	3
1329	12		2014-04-09 12:41:29	2014-04-09 12:41:30	1.2615	1
1330	12		2014-04-09 12:42:59	2014-04-09 12:43:00	0.977204	1
1331	12		2014-04-09 12:43:50	2014-04-09 12:43:51	0.79646	1
1332	12		2014-04-09 12:45:03	2014-04-09 12:45:04	1.06241	2	4
1333	12		2014-04-09 12:45:29	2014-04-09 12:45:30	0.980313	2	4
1334	12		2014-04-09 12:46:18	2014-04-09 12:46:19	1.39083	2	4
1335	12		2014-04-09 12:46:46	2014-04-09 12:46:47	1.05406	2	4
1336	12		2014-04-09 12:47:43	2014-04-09 12:47:45	2.73419	2	4
1337	12		2014-04-09 12:48:32	2014-04-09 12:48:33	1.21242	2	4
1338	12		2014-04-09 12:49:41	2014-04-09 12:49:43	1.43181	1
1339	12		2014-04-09 12:50:31	2014-04-09 12:50:33	1.06291	1
1340	12		2014-04-09 12:50:44	2014-04-09 12:50:48	4.57979	1
1341	12		2014-04-09 12:52:08	2014-04-09 12:52:10	1.05591	1
1342	12		2014-04-09 12:52:30	2014-04-09 12:52:31	0.852672	1
1343	12		2014-04-09 12:53:32	2014-04-09 12:53:33	1.23572	1
1344	13		2014-05-20 09:48:36	2014-05-20 09:48:37	1.30413	1
1345	13		2014-05-20 09:49:25	2014-05-20 09:49:27	1.54094	1
1346	13		2014-05-20 09:49:41	2014-05-20 09:49:42	1.04465	1
1347	13		2014-05-20 09:50:24	2014-05-20 09:50:25	1.06818	1
1348	13		2014-05-20 09:51:18	2014-05-20 09:51:19	1.03046	1
1349	13		2014-05-20 09:51:43	2014-05-20 09:51:44	1.12868	1
1350	13		2014-05-20 09:53:01	2014-05-20 09:53:02	1.40719	1
1351	13		2014-05-20 09:53:13	2014-05-20 09:53:13	0.705175	1
1352	13		2014-05-20 09:53:59	2014-05-20 09:54:00	1.03225	2	1
1353	13		2014-05-20 09:54:35	2014-05-20 09:54:36	1.16633	2	1
1354	13		2014-05-20 09:55:20	2014-05-20 09:55:22	1.21533	2	1
1355	13		2014-05-20 09:55:55	2014-05-20 09:55:56	1.32358	2	1
1356	13		2014-05-20 09:56:40	2014-05-20 09:56:42	1.45521	2	1
1357	13		2014-05-20 09:57:22	2014-05-20 09:57:23	1.26217	2	1
1358	13		2014-05-20 09:57:45	2014-05-20 09:57:46	1.11857	2	1
1359	13		2014-05-20 09:59:10	2014-05-20 09:59:11	1.15778	2	1
1360	13		2014-05-20 10:00:39	2014-05-20 10:00:41	1.22787	2	1
1361	13		2014-05-20 10:01:47	2014-05-20 10:01:48	1.22025	2	1
1362	13		2014-05-20 10:02:52	2014-05-20 10:02:53	1.41971	1
1363	13		2014-05-20 10:03:56	2014-05-20 10:03:57	1.13627	2	2
1364	13		2014-05-20 10:05:00	2014-05-20 10:05:01	1.24396	2	2
1365	13		2014-05-20 10:06:04	2014-05-20 10:06:05	1.23873	2	2
1366	13		2014-05-20 10:06:48	2014-05-20 10:06:50	1.59816	2	2
1367	13		2014-05-20 10:08:13	2014-05-20 10:08:14	1.65956	2	3
1368	13		2014-05-20 10:08:55	2014-05-20 10:08:56	1.18984	2	3
1369	13		2014-05-20 10:10:12	2014-05-20 10:10:14	1.28153	2	3
1370	13		2014-05-20 10:10:48	2014-05-20 10:10:49	1.32521	2	3
1371	13		2014-05-20 10:11:26	2014-05-20 10:11:27	1.33544	2	3
1372	13		2014-05-20 10:11:48	2014-05-20 10:12:19	31.2027	2	3
1373	13		2014-05-20 10:12:57	2014-05-20 10:12:58	1.17751	2	3
1374	13		2014-05-20 10:14:17	2014-05-20 10:14:19	2.14029	2	3
1375	13		2014-05-20 10:15:04	2014-05-20 10:15:05	1.11255	2	4
1376	13		2014-05-20 10:15:51	2014-05-20 10:15:53	1.12746	2	4
1377	13		2014-05-20 10:16:26	2014-05-20 10:16:27	1.39467	2	4
1378	13		2014-05-20 10:17:12	2014-05-20 10:17:13	1.36328	2	4
1379	13		2014-05-20 10:18:08	2014-05-20 10:18:10	1.49371	2	4
1380	13		2014-05-20 10:18:52	2014-05-20 10:18:55	2.26224	2	4
1381	13		2014-05-20 10:20:21	2014-05-20 10:20:23	1.72915	2	4
1383	14		2014-05-20 09:47:11	2014-05-20 09:47:13	2.32776	1
1384	14		2014-05-20 09:48:42	2014-05-20 09:48:43	1.06178	1
1385	14		2014-05-20 09:49:23	2014-05-20 09:49:26	3.15689	1
1386	14		2014-05-20 09:49:37	2014-05-20 09:49:38	0.931666	1
1387	14		2014-05-20 09:50:59	2014-05-20 09:51:01	2.29934	1
1388	14		2014-05-20 09:52:29	2014-05-20 09:52:31	1.18972	1
1389	14		2014-05-20 09:53:52	2014-05-20 09:53:53	0.966937	1
1390	14		2014-05-20 09:55:04	2014-05-20 09:55:05	0.895719	2	1
1391	14		2014-05-20 09:55:44	2014-05-20 09:55:45	1.00458	2	1
1392	14		2014-05-20 09:56:29	2014-05-20 09:56:30	0.916948	2	1
1393	14		2014-05-20 09:57:41	2014-05-20 09:57:42	0.944186	2	1
1394	14		2014-05-20 09:58:13	2014-05-20 09:58:14	1.01958	2	1
1395	14		2014-05-20 09:58:28	2014-05-20 09:58:29	0.90025	2	1
1396	14		2014-05-20 09:59:31	2014-05-20 09:59:32	1.03117	2	1
1397	14		2014-05-20 10:00:47	2014-05-20 10:00:48	0.964536	2	1
1398	14		2014-05-20 10:01:29	2014-05-20 10:01:30	0.867996	2	1
1399	14		2014-05-20 10:02:04	2014-05-20 10:02:22	18.0562	1
1400	14		2014-05-20 10:03:12	2014-05-20 10:03:13	1.17414	2	2
1401	14		2014-05-20 10:03:30	2014-05-20 10:03:31	1.14307	2	2
1402	14		2014-05-20 10:04:17	2014-05-20 10:04:18	1.32495	2	2
1403	14		2014-05-20 10:05:18	2014-05-20 10:05:19	0.941979	2	2
1404	14		2014-05-20 10:06:15	2014-05-20 10:06:16	1.01771	2	2
1405	14		2014-05-20 10:06:57	2014-05-20 10:06:59	1.13415	2	2
1406	14		2014-05-20 10:07:30	2014-05-20 10:07:31	1.10004	1
1407	14		2014-05-20 10:08:01	2014-05-20 10:08:03	1.37538	2	3
1408	14		2014-05-20 10:08:20	2014-05-20 10:08:21	0.86773	2	3
1409	14		2014-05-20 10:09:05	2014-05-20 10:09:06	1.30814	2	3
1410	14		2014-05-20 10:10:02	2014-05-20 10:10:03	0.967118	2	3
1411	14		2014-05-20 10:10:18	2014-05-20 10:10:19	1.47542	2	3
1412	14		2014-05-20 10:11:13	2014-05-20 10:11:14	0.958778	2	3
1413	14		2014-05-20 10:11:27	2014-05-20 10:11:28	1.02797	2	3
1414	14		2014-05-20 10:12:24	2014-05-20 10:12:25	1.02372	2	3
1415	14		2014-05-20 10:13:41	2014-05-20 10:13:42	1.11188	2	3
1416	14		2014-05-20 10:15:04	2014-05-20 10:15:06	1.12501	2	4
1417	14		2014-05-20 10:16:30	2014-05-20 10:16:31	1.10507	2	4
1418	14		2014-05-20 10:17:55	2014-05-20 10:17:56	1.15583	2	4
1419	14		2014-05-20 10:19:21	2014-05-20 10:19:23	1.22164	2	4
1420	14		2014-05-20 10:20:38	2014-05-20 10:20:39	1.4	2	4
1422	15		2014-05-20 09:48:27	2014-05-20 09:48:31	4.22572	1
1423	15		2014-05-20 09:49:25	2014-05-20 09:49:27	2.62	1
1424	15		2014-05-20 09:50:16	2014-05-20 09:50:17	1.61446	1
1425	15		2014-05-20 09:50:44	2014-05-20 09:50:46	1.64215	1
1426	15		2014-05-20 09:51:05	2014-05-20 09:51:06	1.67564	1
1427	15		2014-05-20 09:52:25	2014-05-20 09:52:26	1.82031	1
1428	15		2014-05-20 09:53:22	2014-05-20 09:53:24	1.80472	1
1429	15		2014-05-20 09:54:38	2014-05-20 09:54:44	6.49296	2	1
1430	15		2014-05-20 09:56:10	2014-05-20 09:56:13	3.44457	2	1
1431	15		2014-05-20 09:56:41	2014-05-20 09:56:43	1.48971	2	1
1432	15		2014-05-20 09:57:34	2014-05-20 09:57:35	1.46629	2	1
1433	15		2014-05-20 09:57:59	2014-05-20 09:58:01	1.60439	2	1
1434	15		2014-05-20 09:58:28	2014-05-20 09:58:30	1.57248	2	1
1435	15		2014-05-20 09:58:42	2014-05-20 09:58:44	1.50224	2	1
1436	15		2014-05-20 10:00:03	2014-05-20 10:00:04	1.52958	2	1
1437	15		2014-05-20 10:00:54	2014-05-20 10:00:57	2.7727	2	1
1438	15		2014-05-20 10:01:53	2014-05-20 10:01:54	1.06579	2	1
1439	15		2014-05-20 10:03:17	2014-05-20 10:03:19	2.21564	1
1440	15		2014-05-20 10:03:52	2014-05-20 10:03:54	2.16489	2	2
1441	15		2014-05-20 10:05:01	2014-05-20 10:05:02	1.6037	2	2
1442	15		2014-05-20 10:06:07	2014-05-20 10:06:09	1.89633	2	2
1443	15		2014-05-20 10:06:37	2014-05-20 10:06:39	1.56446	2	2
1444	15		2014-05-20 10:07:48	2014-05-20 10:07:49	1.45538	2	3
1445	15		2014-05-20 10:09:05	2014-05-20 10:09:06	1.49464	2	3
1446	15		2014-05-20 10:09:35	2014-05-20 10:09:37	1.63056	2	3
1447	15		2014-05-20 10:10:36	2014-05-20 10:10:38	1.72145	2	3
1448	15		2014-05-20 10:11:10	2014-05-20 10:11:12	1.3912	2	3
1449	15		2014-05-20 10:12:00	2014-05-20 10:12:01	0.91143	2	3
1450	15		2014-05-20 10:12:49	2014-05-20 10:12:50	1.5824	2	3
1451	15		2014-05-20 10:14:20	2014-05-20 10:14:22	1.94186	2	3
1452	15		2014-05-20 10:15:15	2014-05-20 10:15:17	1.83121	2	4
1453	15		2014-05-20 10:15:39	2014-05-20 10:15:41	1.75615	2	4
1454	15		2014-05-20 10:16:38	2014-05-20 10:16:41	2.83285	2	4
1455	15		2014-05-20 10:17:43	2014-05-20 10:17:44	1.35958	2	4
1456	15		2014-05-20 10:18:16	2014-05-20 10:18:17	1.53241	2	4
1457	15		2014-05-20 10:19:21	2014-05-20 10:19:25	3.60721	2	4
1458	15		2014-05-20 10:19:56	2014-05-20 10:19:57	1.36075	2	4
1459	15		2014-05-20 10:20:27	2014-05-20 10:20:28	1.25931	2	4
1460	17		2014-06-04 13:41:28	2014-06-04 13:41:31	2.79035	1
1461	17		2014-06-04 13:42:26	2014-06-04 13:42:27	1.09499	1
1462	17		2014-06-04 13:42:44	2014-06-04 13:42:46	2.34206	1
1463	17		2014-06-04 13:44:06	2014-06-04 13:44:06	0.781344	1
1464	17		2014-06-04 13:45:25	2014-06-04 13:45:26	1.16571	1
1465	17		2014-06-04 13:46:01	2014-06-04 13:46:02	0.913186	1
1466	17		2014-06-04 13:47:08	2014-06-04 13:47:09	0.92922	1
1467	17		2014-06-04 13:48:08	2014-06-04 13:48:09	1.12054	1
1468	17		2014-06-04 13:48:26	2014-06-04 13:48:27	1.23916	1
1469	17		2014-06-04 13:49:35	2014-06-04 13:49:36	1.09303	1
1470	17		2014-06-04 13:50:37	2014-06-04 13:50:38	1.09568	1
1471	17		2014-06-04 13:51:28	2014-06-04 13:51:29	1.22728	1
1472	17		2014-06-04 13:52:00	2014-06-04 13:52:01	1.1205	1
1473	17		2014-06-04 13:52:21	2014-06-04 13:52:22	1.16958	1
1474	17		2014-06-04 13:53:19	2014-06-04 13:53:20	1.05818	1
1475	17		2014-06-04 13:53:49	2014-06-04 13:53:51	2.28978	1
1476	17		2014-06-04 13:55:01	2014-06-04 13:55:02	1.14176	1
1477	17		2014-06-04 13:55:46	2014-06-04 13:55:47	1.07581	1
1478	17		2014-06-04 13:55:58	2014-06-04 13:55:59	1.03703	1
1479	17		2014-06-04 13:56:48	2014-06-04 13:56:49	1.38169	1
1480	17		2014-06-04 13:58:04	2014-06-04 13:58:05	1.15062	1
1481	17		2014-06-04 13:59:09	2014-06-04 13:59:10	1.10291	1
1482	17		2014-06-04 14:00:38	2014-06-04 14:00:39	1.38854	1
1483	17		2014-06-04 14:01:47	2014-06-04 14:01:49	1.50705	1
1484	17		2014-06-04 14:03:00	2014-06-04 14:03:01	1.21347	1
1485	17		2014-06-04 14:03:41	2014-06-04 14:03:43	1.37797	1
1486	17		2014-06-04 14:04:30	2014-06-04 14:04:31	0.917901	1
1487	17		2014-06-04 14:05:27	2014-06-04 14:05:28	1.13983	1
1488	17		2014-06-04 14:06:29	2014-06-04 14:06:31	1.48703	1
1489	17		2014-06-04 14:07:32	2014-06-04 14:07:34	1.12427	1
1490	17		2014-06-04 14:08:09	2014-06-04 14:08:20	10.7017	1
1491	17		2014-06-04 14:09:11	2014-06-04 14:09:13	1.09075	1
1492	17		2014-06-04 14:10:43	2014-06-04 14:10:44	1.18392	1
1493	17		2014-06-04 14:11:01	2014-06-04 14:11:03	1.32355	1
1494	17		2014-06-04 14:12:24	2014-06-04 14:12:25	1.37055	1
1495	17		2014-06-04 14:13:23	2014-06-04 14:13:24	1.27562	1
1496	17		2014-06-04 14:14:17	2014-06-04 14:14:18	1.21005	1
1497	17		2014-06-04 14:14:56	2014-06-04 14:14:57	0.865902	1
1498	17		2014-06-04 14:15:52	2014-06-04 14:15:53	1.02681	1
1499	17		2014-06-04 14:16:49	2014-06-04 14:16:51	1.3397	2	1
1500	17		2014-06-04 14:18:13	2014-06-04 14:18:14	1.56818	2	1
1501	17		2014-06-04 14:19:05	2014-06-04 14:19:06	1.45669	2	1
1502	17		2014-06-04 14:20:00	2014-06-04 14:20:02	1.20978	2	1
1503	17		2014-06-04 14:20:54	2014-06-04 14:20:56	1.34823	2	1
1504	17		2014-06-04 14:22:03	2014-06-04 14:22:04	1.11001	2	1
1505	17		2014-06-04 14:22:41	2014-06-04 14:22:42	1.32732	1
1506	17		2014-06-04 14:24:04	2014-06-04 14:24:05	1.13223	1
1507	17		2014-06-04 14:24:40	2014-06-04 14:24:41	1.09955	1
1508	17		2014-06-04 14:25:37	2014-06-04 14:25:38	1.36369	1
1509	17		2014-06-04 14:26:03	2014-06-04 14:26:04	1.28153	1
1510	17		2014-06-04 14:27:31	2014-06-04 14:27:33	1.29088	1
1511	17		2014-06-04 14:28:28	2014-06-04 14:28:30	1.08086	2	2
1512	17		2014-06-04 14:29:20	2014-06-04 14:29:21	1.2331	2	2
1513	17		2014-06-04 14:30:07	2014-06-04 14:30:09	1.38306	2	2
1514	17		2014-06-04 14:30:59	2014-06-04 14:31:00	1.18274	2	2
1515	17		2014-06-04 14:31:36	2014-06-04 14:31:37	1.28872	2	2
1516	17		2014-06-04 14:32:10	2014-06-04 14:32:11	1.20829	1
1517	17		2014-06-04 14:33:24	2014-06-04 14:33:25	1.39764	1
1518	17		2014-06-04 14:34:46	2014-06-04 14:34:47	1.34886	1
1519	17		2014-06-04 14:35:38	2014-06-04 14:35:39	1.19766	1
1520	17		2014-06-04 14:36:20	2014-06-04 14:36:22	1.51893	1
1521	17		2014-06-04 14:36:34	2014-06-04 14:36:35	1.10965	1
1522	17		2014-06-04 14:36:49	2014-06-04 14:36:51	1.61166	1
1523	17		2014-06-04 14:38:02	2014-06-04 14:38:04	1.51228	2	3
1524	17		2014-06-04 14:38:24	2014-06-04 14:38:25	1.27809	2	3
1525	17		2014-06-04 14:38:49	2014-06-04 14:38:51	1.26063	2	3
1526	17		2014-06-04 14:40:05	2014-06-04 14:40:06	1.39116	2	3
1527	17		2014-06-04 14:40:55	2014-06-04 14:40:57	2.08493	2	3
1528	17		2014-06-04 14:42:18	2014-06-04 14:42:19	1.24407	2	3
1529	17		2014-06-04 14:43:44	2014-06-04 14:43:45	1.45133	2	3
1530	17		2014-06-04 14:43:56	2014-06-04 14:43:58	1.27407	2	3
1531	17		2014-06-04 14:45:21	2014-06-04 14:45:29	8.44124	1
1532	17		2014-06-04 14:45:41	2014-06-04 14:45:42	1.05757	1
1533	17		2014-06-04 14:47:02	2014-06-04 14:47:03	1.28813	1
1534	17		2014-06-04 14:47:38	2014-06-04 14:47:39	1.09684	1
1535	17		2014-06-04 14:48:25	2014-06-04 14:48:25	0.879134	1
1536	17		2014-06-04 14:49:01	2014-06-04 14:49:02	1.33847	1
1537	17		2014-06-04 14:50:17	2014-06-04 14:50:19	1.52717	1
1538	17		2014-06-04 14:50:45	2014-06-04 14:50:46	1.23432	1
1539	17		2014-06-04 14:51:53	2014-06-04 14:51:55	1.24153	2	4
1540	17		2014-06-04 14:53:02	2014-06-04 14:53:03	1.3103	2	4
1541	17		2014-06-04 14:53:39	2014-06-04 14:53:41	1.2156	2	4
1542	17		2014-06-04 14:54:30	2014-06-04 14:54:32	1.2764	2	4
1543	17		2014-06-04 14:55:49	2014-06-04 14:55:50	1.47061	1
1544	17		2014-06-04 14:56:52	2014-06-04 14:56:53	1.13786	1
1545	17		2014-06-04 14:58:24	2014-06-04 14:58:25	1.15878	1
1546	17		2014-06-04 14:59:20	2014-06-04 14:59:21	1.21298	1
1547	17		2014-06-04 14:59:50	2014-06-04 14:59:54	3.20592	1
1548	17		2014-06-04 15:00:13	2014-06-04 15:00:14	1.49738	1
1549	17		2014-06-04 15:01:19	2014-06-04 15:01:21	1.7399	1
1550	17		2014-06-04 15:01:45	2014-06-04 15:01:47	1.3537	1
1551	17		2014-06-04 15:02:36	2014-06-04 15:02:36	0.89109	1
1552	17		2014-06-04 15:03:05	2014-06-04 15:03:05	0.301696	1
1553	16		2014-06-04 13:40:26	2014-06-04 13:40:28	1.96888	1
1554	16		2014-06-04 13:41:57	2014-06-04 13:41:59	1.28925	1
1555	16		2014-06-04 13:42:13	2014-06-04 13:42:14	1.43115	1
1556	16		2014-06-04 13:43:35	2014-06-04 13:43:37	1.48598	1
1557	16		2014-06-04 13:44:24	2014-06-04 13:44:26	1.19372	1
1558	16		2014-06-04 13:45:29	2014-06-04 13:45:30	1.04929	1
1559	16		2014-06-04 13:46:28	2014-06-04 13:46:30	1.21445	1
1560	16		2014-06-04 13:47:39	2014-06-04 13:47:39	0.678195	1
1561	16		2014-06-04 13:48:54	2014-06-04 13:48:55	1.11122	1
1562	16		2014-06-04 13:50:11	2014-06-04 13:50:13	1.04544	1
1563	16		2014-06-04 13:51:20	2014-06-04 13:51:21	0.886368	1
1564	16		2014-06-04 13:51:52	2014-06-04 13:51:53	1.07973	1
1565	16		2014-06-04 13:52:24	2014-06-04 13:52:25	0.973528	1
1566	16		2014-06-04 13:52:39	2014-06-04 13:52:39	0.886706	1
1567	16		2014-06-04 13:53:35	2014-06-04 13:53:37	1.46385	1
1568	16		2014-06-04 13:55:00	2014-06-04 13:55:01	1.00882	1
1569	16		2014-06-04 13:55:16	2014-06-04 13:55:17	0.973587	1
1570	16		2014-06-04 13:55:42	2014-06-04 13:55:43	1.01567	1
1571	16		2014-06-04 13:56:25	2014-06-04 13:56:26	0.758332	1
1572	16		2014-06-04 13:56:57	2014-06-04 13:56:58	0.896526	1
1573	16		2014-06-04 13:57:54	2014-06-04 13:57:55	0.687233	1
1574	16		2014-06-04 13:58:52	2014-06-04 13:58:53	0.768483	1
1575	16		2014-06-04 13:59:37	2014-06-04 13:59:38	0.817982	1
1576	16		2014-06-04 14:00:48	2014-06-04 14:00:48	0.642725	1
1577	16		2014-06-04 14:01:37	2014-06-04 14:01:38	0.763594	1
1578	16		2014-06-04 14:01:57	2014-06-04 14:01:58	0.669486	1
1579	16		2014-06-04 14:02:37	2014-06-04 14:02:38	0.717259	1
1580	16		2014-06-04 14:03:46	2014-06-04 14:03:46	0.610985	1
1581	16		2014-06-04 14:04:23	2014-06-04 14:04:24	0.791936	1
1582	16		2014-06-04 14:05:25	2014-06-04 14:05:26	0.861475	1
1583	16		2014-06-04 14:06:08	2014-06-04 14:06:09	0.951791	1
1584	16		2014-06-04 14:07:23	2014-06-04 14:07:24	0.607803	1
1585	16		2014-06-04 14:07:51	2014-06-04 14:07:52	0.56672	1
1586	16		2014-06-04 14:08:44	2014-06-04 14:08:44	0.621717	1
1587	16		2014-06-04 14:09:22	2014-06-04 14:09:22	0.580314	1
1588	16		2014-06-04 14:09:53	2014-06-04 14:09:53	0.583995	1
1589	16		2014-06-04 14:10:07	2014-06-04 14:10:07	0.543899	1
1590	16		2014-06-04 14:11:08	2014-06-04 14:11:09	0.672785	1
1591	16		2014-06-04 14:11:39	2014-06-04 14:11:40	0.573704	1
1592	16		2014-06-04 14:12:28	2014-06-04 14:12:29	0.85565	1
1593	16		2014-06-04 14:13:59	2014-06-04 14:14:00	0.654201	1
1594	16		2014-06-04 14:15:15	2014-06-04 14:15:16	0.834658	1
1595	16		2014-06-04 14:16:29	2014-06-04 14:16:30	0.850596	2	1
1596	16		2014-06-04 14:17:33	2014-06-04 14:17:34	0.819034	2	1
1597	16		2014-06-04 14:18:19	2014-06-04 14:18:20	0.87089	2	1
1598	16		2014-06-04 14:18:42	2014-06-04 14:18:43	0.895798	2	1
1599	16		2014-06-04 14:19:21	2014-06-04 14:19:22	0.855432	2	1
1600	16		2014-06-04 14:20:01	2014-06-04 14:20:02	0.978697	2	1
1601	16		2014-06-04 14:20:31	2014-06-04 14:20:32	0.785768	2	1
1602	16		2014-06-04 14:21:13	2014-06-04 14:21:14	0.931447	2	1
1603	16		2014-06-04 14:22:13	2014-06-04 14:22:14	1.05843	1
1604	16		2014-06-04 14:23:40	2014-06-04 14:23:41	1.0032	1
1605	16		2014-06-04 14:24:25	2014-06-04 14:24:26	1.15408	1
1606	16		2014-06-04 14:24:52	2014-06-04 14:24:53	1.04029	1
1607	16		2014-06-04 14:25:22	2014-06-04 14:25:23	1.41515	1
1608	16		2014-06-04 14:25:55	2014-06-04 14:25:56	0.876325	1
1609	16		2014-06-04 14:27:11	2014-06-04 14:27:12	1.02341	1
1610	16		2014-06-04 14:27:54	2014-06-04 14:27:54	0.916541	1
1611	16		2014-06-04 14:29:08	2014-06-04 14:29:09	0.976738	2	2
1612	16		2014-06-04 14:30:04	2014-06-04 14:30:05	1.02831	2	2
1613	16		2014-06-04 14:30:19	2014-06-04 14:30:20	0.869391	2	2
1614	16		2014-06-04 14:30:41	2014-06-04 14:30:42	0.91058	2	2
1615	16		2014-06-04 14:31:20	2014-06-04 14:31:21	1.00227	2	2
1616	16		2014-06-04 14:31:42	2014-06-04 14:31:43	0.836063	2	2
1617	16		2014-06-04 14:32:31	2014-06-04 14:32:33	1.53505	1
1618	16		2014-06-04 14:33:15	2014-06-04 14:33:16	1.01966	1
1619	16		2014-06-04 14:33:27	2014-06-04 14:33:28	0.926219	1
1620	16		2014-06-04 14:33:57	2014-06-04 14:33:58	1.05561	1
1621	16		2014-06-04 14:35:03	2014-06-04 14:35:04	0.836078	1
1622	16		2014-06-04 14:35:59	2014-06-04 14:36:00	0.84131	1
1623	16		2014-06-04 14:36:45	2014-06-04 14:36:45	0.508852	1
1624	16		2014-06-04 14:37:54	2014-06-04 14:37:55	0.604268	2	3
1625	16		2014-06-04 14:38:28	2014-06-04 14:38:30	1.13443	2	3
1626	16		2014-06-04 14:39:49	2014-06-04 14:39:50	0.962502	2	3
1627	16		2014-06-04 14:40:04	2014-06-04 14:40:05	1.02849	2	3
1628	16		2014-06-04 14:40:57	2014-06-04 14:40:58	1.17378	2	3
1629	16		2014-06-04 14:41:52	2014-06-04 14:41:53	1.15826	2	3
1630	16		2014-06-04 14:42:20	2014-06-04 14:42:21	1.05288	2	3
1631	16		2014-06-04 14:43:38	2014-06-04 14:43:39	1.13904	2	3
1632	16		2014-06-04 14:44:06	2014-06-04 14:44:07	0.975802	1
1633	16		2014-06-04 14:44:17	2014-06-04 14:44:18	0.9548	1
1634	16		2014-06-04 14:44:42	2014-06-04 14:44:43	0.914904	1
1635	16		2014-06-04 14:45:16	2014-06-04 14:45:16	0.809453	1
1636	16		2014-06-04 14:46:29	2014-06-04 14:46:30	0.720705	1
1637	16		2014-06-04 14:47:43	2014-06-04 14:47:44	0.696969	1
1638	16		2014-06-04 14:48:09	2014-06-04 14:48:10	0.716119	1
1639	16		2014-06-04 14:49:04	2014-06-04 14:49:05	1.0269	1
1640	16		2014-06-04 14:50:00	2014-06-04 14:50:01	1.15369	1
1641	16		2014-06-04 14:50:52	2014-06-04 14:50:52	0.871105	1
1642	16		2014-06-04 14:51:35	2014-06-04 14:51:36	0.713534	2	4
1643	16		2014-06-04 14:51:57	2014-06-04 14:51:58	0.997937	2	4
1644	16		2014-06-04 14:53:06	2014-06-04 14:53:07	1.02168	2	4
1645	16		2014-06-04 14:53:20	2014-06-04 14:53:21	0.880283	2	4
1646	16		2014-06-04 14:54:20	2014-06-04 14:54:21	1.04956	2	4
1647	16		2014-06-04 14:55:21	2014-06-04 14:55:22	1.26892	1
1648	16		2014-06-04 14:56:26	2014-06-04 14:56:27	1.35232	1
1649	16		2014-06-04 14:57:37	2014-06-04 14:57:38	0.860208	1
1650	16		2014-06-04 14:58:26	2014-06-04 14:58:27	1.19558	1
1651	16		2014-06-04 14:59:33	2014-06-04 14:59:35	1.5487	1
1652	16		2014-06-04 15:00:42	2014-06-04 15:00:43	1.07207	1
1653	16		2014-06-04 15:01:00	2014-06-04 15:01:01	1.15358	1
1654	18		2014-06-04 13:41:22	2014-06-04 13:41:23	0.904335	1
1655	18		2014-06-04 13:42:06	2014-06-04 13:42:07	0.942344	1
1656	18		2014-06-04 13:43:00	2014-06-04 13:43:01	0.732579	1
1657	18		2014-06-04 13:43:42	2014-06-04 13:43:43	0.764103	1
1658	18		2014-06-04 13:44:25	2014-06-04 13:44:25	0.807433	1
1659	18		2014-06-04 13:45:13	2014-06-04 13:45:14	0.746271	1
1660	18		2014-06-04 13:46:26	2014-06-04 13:46:27	0.975754	1
1661	18		2014-06-04 13:47:53	2014-06-04 13:47:54	0.832074	1
1662	18		2014-06-04 13:48:58	2014-06-04 13:48:59	1.03086	1
1663	18		2014-06-04 13:49:59	2014-06-04 13:50:00	0.916649	1
1664	18		2014-06-04 13:51:02	2014-06-04 13:51:03	0.988085	1
1665	18		2014-06-04 13:52:20	2014-06-04 13:52:21	0.86425	1
1666	18		2014-06-04 13:53:43	2014-06-04 13:53:44	1.19063	1
1667	18		2014-06-04 13:53:56	2014-06-04 13:53:58	1.84709	1
1668	18		2014-06-04 13:55:24	2014-06-04 13:55:25	0.96099	1
1669	18		2014-06-04 13:56:28	2014-06-04 13:56:29	0.936821	1
1670	18		2014-06-04 13:57:53	2014-06-04 13:57:54	0.970596	1
1671	18		2014-06-04 13:58:54	2014-06-04 13:58:55	0.918681	1
1672	18		2014-06-04 13:59:38	2014-06-04 13:59:39	0.945312	1
1673	18		2014-06-04 14:00:21	2014-06-04 14:00:22	0.815281	1
1674	18		2014-06-04 14:01:32	2014-06-04 14:01:33	1.17635	1
1675	18		2014-06-04 14:02:32	2014-06-04 14:02:33	1.13753	1
1676	18		2014-06-04 14:03:46	2014-06-04 14:03:47	1.01653	1
1677	18		2014-06-04 14:04:10	2014-06-04 14:04:11	0.986817	1
1678	18		2014-06-04 14:05:24	2014-06-04 14:05:25	0.963947	1
1679	18		2014-06-04 14:06:06	2014-06-04 14:06:07	0.971079	1
1680	18		2014-06-04 14:07:12	2014-06-04 14:07:13	0.924795	1
1681	18		2014-06-04 14:07:38	2014-06-04 14:07:39	0.784084	1
1682	18		2014-06-04 14:08:03	2014-06-04 14:08:04	1.03222	1
1683	18		2014-06-04 14:08:54	2014-06-04 14:08:55	1.09974	1
1684	18		2014-06-04 14:09:46	2014-06-04 14:09:47	1.02608	1
1685	18		2014-06-04 14:10:59	2014-06-04 14:11:00	1.06796	1
1686	18		2014-06-04 14:11:29	2014-06-04 14:11:30	1.15507	1
1687	18		2014-06-04 14:12:27	2014-06-04 14:12:28	1.13836	1
1688	18		2014-06-04 14:13:22	2014-06-04 14:13:23	1.01726	1
1689	18		2014-06-04 14:13:38	2014-06-04 14:13:39	1.02137	1
1690	18		2014-06-04 14:14:03	2014-06-04 14:14:04	1.01721	1
1691	18		2014-06-04 14:15:31	2014-06-04 14:15:32	0.914945	1
1692	18		2014-06-04 14:15:44	2014-06-04 14:15:45	0.891954	1
1693	18		2014-06-04 14:16:07	2014-06-04 14:16:08	0.942563	2	1
1694	18		2014-06-04 14:17:34	2014-06-04 14:17:35	1.06517	2	1
1695	18		2014-06-04 14:18:45	2014-06-04 14:18:46	1.0007	2	1
1696	18		2014-06-04 14:19:07	2014-06-04 14:19:08	1.03401	2	1
1697	18		2014-06-04 14:20:17	2014-06-04 14:20:18	1.02906	2	1
1698	18		2014-06-04 14:20:35	2014-06-04 14:20:36	0.864243	2	1
1699	18		2014-06-04 14:21:18	2014-06-04 14:21:19	0.941332	2	1
1700	18		2014-06-04 14:21:42	2014-06-04 14:21:43	1.02913	2	1
1701	18		2014-06-04 14:22:12	2014-06-04 14:22:13	0.996321	1
1702	18		2014-06-04 14:23:09	2014-06-04 14:23:10	1.20061	1
1703	18		2014-06-04 14:24:06	2014-06-04 14:24:07	0.951256	1
1704	18		2014-06-04 14:24:30	2014-06-04 14:24:31	0.935538	1
1705	18		2014-06-04 14:24:45	2014-06-04 14:24:46	1.01028	1
1706	18		2014-06-04 14:25:38	2014-06-04 14:25:39	1.0044	1
1707	18		2014-06-04 14:26:36	2014-06-04 14:26:37	0.943329	1
1708	18		2014-06-04 14:27:03	2014-06-04 14:27:04	1.26552	1
1709	18		2014-06-04 14:28:00	2014-06-04 14:28:01	0.993083	2	2
1710	18		2014-06-04 14:28:15	2014-06-04 14:28:16	1.16858	2	2
1711	18		2014-06-04 14:28:28	2014-06-04 14:28:29	1.10169	2	2
1712	18		2014-06-04 14:29:47	2014-06-04 14:29:49	1.13121	2	2
1713	18		2014-06-04 14:30:40	2014-06-04 14:30:42	1.16677	2	2
1714	18		2014-06-04 14:31:56	2014-06-04 14:31:57	1.31013	2	2
1715	18		2014-06-04 14:32:50	2014-06-04 14:32:51	1.12082	1
1716	18		2014-06-04 14:33:19	2014-06-04 14:33:21	2.19275	1
1717	18		2014-06-04 14:33:57	2014-06-04 14:33:58	0.973092	1
1718	18		2014-06-04 14:34:13	2014-06-04 14:34:14	1.15425	1
1719	18		2014-06-04 14:35:31	2014-06-04 14:35:32	1.18855	1
1720	18		2014-06-04 14:36:10	2014-06-04 14:36:11	1.26491	1
1721	18		2014-06-04 14:36:27	2014-06-04 14:36:28	1.1093	1
1722	18		2014-06-04 14:37:09	2014-06-04 14:37:10	0.828853	2	3
1723	18		2014-06-04 14:38:30	2014-06-04 14:38:31	1.2242	2	3
1724	18		2014-06-04 14:38:53	2014-06-04 14:38:54	1.06475	2	3
1725	18		2014-06-04 14:39:34	2014-06-04 14:39:35	1.06676	2	3
1726	18		2014-06-04 14:40:34	2014-06-04 14:40:36	1.17965	2	3
1727	18		2014-06-04 14:41:08	2014-06-04 14:41:09	1.22318	2	3
1728	18		2014-06-04 14:42:23	2014-06-04 14:42:25	1.18393	2	3
1729	18		2014-06-04 14:43:43	2014-06-04 14:43:44	1.0518	2	3
1730	18		2014-06-04 14:45:12	2014-06-04 14:45:13	1.3502	1
1731	18		2014-06-04 14:46:15	2014-06-04 14:46:16	0.964886	1
1732	18		2014-06-04 14:47:09	2014-06-04 14:47:10	1.10362	1
1733	18		2014-06-04 14:48:18	2014-06-04 14:48:19	1.13073	1
1734	18		2014-06-04 14:48:57	2014-06-04 14:48:58	1.08426	1
1735	18		2014-06-04 14:50:10	2014-06-04 14:50:11	1.14699	1
1736	18		2014-06-04 14:50:45	2014-06-04 14:50:47	1.29944	1
1737	18		2014-06-04 14:51:13	2014-06-04 14:51:14	1.11157	2	4
1738	18		2014-06-04 14:52:18	2014-06-04 14:52:19	1.24872	2	4
1739	18		2014-06-04 14:53:26	2014-06-04 14:53:28	1.38368	2	4
1740	18		2014-06-04 14:54:32	2014-06-04 14:54:34	1.44088	2	4
1741	18		2014-06-04 14:55:35	2014-06-04 14:55:36	1.16421	1
1742	18		2014-06-04 14:56:44	2014-06-04 14:56:45	1.51099	1
1743	18		2014-06-04 14:57:27	2014-06-04 14:57:28	1.28981	1
1744	18		2014-06-04 14:58:01	2014-06-04 14:58:02	1.13093	1
1745	18		2014-06-04 14:59:08	2014-06-04 14:59:11	3.23432	1
1746	18		2014-06-04 15:00:16	2014-06-04 15:00:17	1.41897	1
1747	18		2014-06-04 15:01:12	2014-06-04 15:01:13	1.08391	1
1748	18		2014-06-04 15:01:32	2014-06-04 15:01:33	1.10101	1
1844	19		2015-03-09	09:07:36	1.20118	1
1845	19		2015-03-09	09:08:48	1.159	1
1846	19		2015-03-09	09:09:59	1.07221	1
1847	19		2015-03-09	09:11:19	1.14398	1
1848	19		2015-03-09	09:12:34	0.988969	1
1849	19		2015-03-09	09:13:03	0.996931	1
1850	19		2015-03-09	09:14:00	1.02561	1
1851	19		2015-03-09	09:15:14	1.01728	1
1852	19		2015-03-09	09:16:26	0.955865	1
1853	19		2015-03-09	09:17:29	1.06403	1
1854	19		2015-03-09	09:18:41	0.856057	1
1855	19		2015-03-09	09:19:52	1.02601	1
1856	19		2015-03-09	09:20:32	0.925505	1
1857	19		2015-03-09	09:21:16	0.956947	1
1858	19		2015-03-09	09:22:30	0.890392	1
1859	19		2015-03-09	09:24:01	0.987574	1
1860	19		2015-03-09	09:24:25	1.01164	1
1861	19		2015-03-09	09:25:12	0.937563	1
1862	19		2015-03-09	09:26:14	0.888551	1
1863	19		2015-03-09	09:26:26	0.948238	1
1864	19		2015-03-09	09:26:44	0.796778	1
1865	19		2015-03-09	09:27:52	1.11013	1
1866	19		2015-03-09	09:28:20	0.955816	1
1867	19		2015-03-09	09:28:51	0.906092	1
1868	19		2015-03-09	09:30:22	0.898464	1
1869	19		2015-03-09	09:31:43	1.19025	1
1870	19		2015-03-09	09:32:45	0.740813	1
1871	19		2015-03-09	09:33:52	0.731612	1
1872	19		2015-03-09	09:34:19	0.551314	1
1873	19		2015-03-09	09:35:21	0.645246	1
1874	19		2015-03-09	09:35:53	0.743922	1
1875	19		2015-03-09	09:37:13	1.04697	1
1876	19		2015-03-09	09:38:30	0.922381	1
1877	19		2015-03-09	09:39:33	0.934918	2	1
1878	19		2015-03-09	09:40:18	0.744983	2	1
1879	19		2015-03-09	09:40:46	0.865101	2	1
1880	19		2015-03-09	09:41:06	0.884061	2	1
1881	19		2015-03-09	09:42:13	0.807824	2	1
1882	19		2015-03-09	09:43:42	0.944561	2	1
1883	19		2015-03-09	09:44:40	0.925885	2	1
1884	19		2015-03-09	09:45:10	0.890134	2	1
1885	19		2015-03-09	09:45:53	0.857375	2	1
1886	19		2015-03-09	09:46:51	1.14603	2	1
1887	19		2015-03-09	09:47:15	0.974898	2	1
1888	19		2015-03-09	09:48:29	0.853751	2	1
1889	19		2015-03-09	09:48:46	0.977574	2	1
1890	19		2015-03-09	09:49:40	1.08813	1
1891	19		2015-03-09	09:50:55	0.975933	1
1892	19		2015-03-09	09:52:25	0.914046	1
1893	19		2015-03-09	09:53:44	0.870622	1
1894	19		2015-03-09	09:54:50	0.954999	1
1895	19		2015-03-09	09:55:29	1.28056	1
1896	19		2015-03-09	09:56:37	0.943373	1
1897	19		2015-03-09	09:58:02	1.54656	2	2
1898	19		2015-03-09	09:58:45	0.910034	2	2
1899	19		2015-03-09	09:59:10	0.921412	2	2
1900	19		2015-03-09	10:00:22	0.887537	2	2
1901	19		2015-03-09	10:01:39	1.18956	2	2
1902	19		2015-03-09	10:02:13	0.828397	2	2
1903	19		2015-03-09	10:02:34	0.962158	2	2
1904	19		2015-03-09	10:02:48	0.887817	2	2
1905	19		2015-03-09	10:04:17	1.16393	1
1906	19		2015-03-09	10:04:42	1.09625	1
1907	19		2015-03-09	10:05:15	1.14615	1
1908	19		2015-03-09	10:05:46	1.16924	1
1909	19		2015-03-09	10:06:22	1.18331	1
1910	19		2015-03-09	10:07:08	1.06753	1
1911	19		2015-03-09	10:07:54	1.01173	1
1912	19		2015-03-09	10:09:03	1.0927	1
1913	19		2015-03-09	10:09:59	1.64495	1
1914	19		2015-03-09	10:10:23	0.753518	1
1915	19		2015-03-09	10:11:16	1.78468	2	3
1916	19		2015-03-09	10:12:32	0.943452	2	3
1917	19		2015-03-09	10:13:46	0.992442	2	3
1918	19		2015-03-09	10:14:37	0.940997	2	3
1919	19		2015-03-09	10:16:07	0.955262	1
1920	19		2015-03-09	10:17:31	1.0087	1
1921	19		2015-03-09	10:18:03	0.946956	1
1922	19		2015-03-09	10:18:39	1.22214	1
1923	19		2015-03-09	10:19:52	1.23376	1
1924	19		2015-03-09	10:21:18	0.941113	1
1925	19		2015-03-09	10:21:42	0.991623	1
1926	19		2015-03-09	10:22:44	1.01934	1
1927	19		2015-03-09	10:23:53	0.884883	1
1928	19		2015-03-09	10:24:33	0.84598	1
1929	19		2015-03-09	10:25:17	1.01262	2	4
1930	19		2015-03-09	10:26:01	1.04434	2	4
1931	19		2015-03-09	10:26:21	0.993171	2	4
1932	19		2015-03-09	10:27:51	1.01033	2	4
1933	19		2015-03-09	10:29:13	1.01577	2	4
1934	19		2015-03-09	10:29:51	1.01287	2	4
1935	19		2015-03-09	10:30:26	0.828785	1
1936	19		2015-03-09	10:31:28	0.916196	1
1937	19		2015-03-09	10:32:59	0.881215	1
1938	19		2015-03-09	10:33:44	0.976058	1
2042	21		2015-03-09 09:06:23	2015-03-09 09:06:24	1.23586	1
2043	21		2015-03-09 09:06:44	2015-03-09 09:06:45	1.07405	1
2044	21		2015-03-09 09:07:19	2015-03-09 09:07:21	1.21419	1
2045	21		2015-03-09 09:08:06	2015-03-09 09:08:07	1.09644	1
2046	21		2015-03-09 09:08:49	2015-03-09 09:08:50	1.12712	1
2047	21		2015-03-09 09:10:20	2015-03-09 09:10:21	1.09123	1
2048	21		2015-03-09 09:10:56	2015-03-09 09:10:57	0.963419	1
2049	21		2015-03-09 09:11:52	2015-03-09 09:11:53	1.04744	1
2050	21		2015-03-09 09:12:18	2015-03-09 09:12:19	0.965971	1
2051	21		2015-03-09 09:13:47	2015-03-09 09:13:48	1.05287	1
2052	21		2015-03-09 09:14:42	2015-03-09 09:14:43	1.13861	1
2053	21		2015-03-09 09:16:08	2015-03-09 09:16:09	0.961142	1
2054	21		2015-03-09 09:16:42	2015-03-09 09:16:43	0.837866	1
2055	21		2015-03-09 09:18:04	2015-03-09 09:18:05	1.1949	1
2056	21		2015-03-09 09:18:36	2015-03-09 09:18:36	0.835353	1
2057	21		2015-03-09 09:18:56	2015-03-09 09:18:57	0.920877	1
2058	21		2015-03-09 09:20:27	2015-03-09 09:20:28	0.828433	1
2059	21		2015-03-09 09:21:08	2015-03-09 09:21:09	0.678792	1
2060	21		2015-03-09 09:22:38	2015-03-09 09:22:39	0.622499	1
2061	21		2015-03-09 09:22:50	2015-03-09 09:22:51	0.717343	1
2062	21		2015-03-09 09:23:19	2015-03-09 09:23:20	0.687339	1
2063	21		2015-03-09 09:23:42	2015-03-09 09:23:43	0.64702	1
2064	21		2015-03-09 09:25:01	2015-03-09 09:25:02	0.73932	1
2065	21		2015-03-09 09:26:10	2015-03-09 09:26:11	0.945793	1
2066	21		2015-03-09 09:27:31	2015-03-09 09:27:32	0.767557	1
2067	21		2015-03-09 09:27:43	2015-03-09 09:27:44	0.819968	1
2068	21		2015-03-09 09:28:34	2015-03-09 09:28:35	0.664549	1
2069	21		2015-03-09 09:29:56	2015-03-09 09:29:57	0.723546	1
2070	21		2015-03-09 09:30:34	2015-03-09 09:30:35	0.990958	1
2071	21		2015-03-09 09:31:10	2015-03-09 09:31:11	1.30995	1
2072	21		2015-03-09 09:31:35	2015-03-09 09:31:36	1.10547	1
2073	21		2015-03-09 09:31:57	2015-03-09 09:31:58	1.13947	1
2074	21		2015-03-09 09:32:15	2015-03-09 09:32:16	1.06755	1
2075	21		2015-03-09 09:32:27	2015-03-09 09:32:28	0.974569	1
2076	21		2015-03-09 09:33:35	2015-03-09 09:33:36	1.05908	1
2077	21		2015-03-09 09:34:36	2015-03-09 09:34:37	0.82009	1
2078	21		2015-03-09 09:35:00	2015-03-09 09:35:00	0.743885	1
2079	21		2015-03-09 09:35:50	2015-03-09 09:35:51	0.798732	1
2080	21		2015-03-09 09:36:57	2015-03-09 09:36:58	0.831542	1
2081	21		2015-03-09 09:37:48	2015-03-09 09:37:49	0.781736	1
2082	21		2015-03-09 09:38:06	2015-03-09 09:38:06	0.789184	1
2083	21		2015-03-09 09:39:25	2015-03-09 09:39:26	0.878526	2	1
2084	21		2015-03-09 09:40:32	2015-03-09 09:40:33	1.01265	2	1
2085	21		2015-03-09 09:41:15	2015-03-09 09:41:16	1.03521	2	1
2086	21		2015-03-09 09:41:51	2015-03-09 09:41:52	0.917548	2	1
2087	21		2015-03-09 09:43:04	2015-03-09 09:43:05	1.10104	2	1
2088	21		2015-03-09 09:43:48	2015-03-09 09:43:49	0.999677	2	1
2089	21		2015-03-09 09:44:32	2015-03-09 09:44:33	0.938551	2	1
2090	21		2015-03-09 09:45:43	2015-03-09 09:45:45	1.2876	2	1
2091	21		2015-03-09 09:47:03	2015-03-09 09:47:04	1.14208	2	1
2092	21		2015-03-09 09:48:22	2015-03-09 09:48:23	0.818632	2	1
2093	21		2015-03-09 09:48:38	2015-03-09 09:48:39	1.33866	2	1
2094	21		2015-03-09 09:49:51	2015-03-09 09:49:52	1.01215	1
2095	21		2015-03-09 09:50:33	2015-03-09 09:50:34	0.767986	1
2096	21		2015-03-09 09:50:55	2015-03-09 09:50:56	0.784912	1
2097	21		2015-03-09 09:51:09	2015-03-09 09:51:10	1.30731	1
2098	21		2015-03-09 09:51:40	2015-03-09 09:51:41	0.882236	1
2099	21		2015-03-09 09:52:05	2015-03-09 09:52:06	0.741024	1
2100	21		2015-03-09 09:53:29	2015-03-09 09:53:30	1.1144	1
2101	21		2015-03-09 09:53:41	2015-03-09 09:53:42	0.994204	1
2102	21		2015-03-09 09:54:57	2015-03-09 09:54:58	1.0477	1
2103	21		2015-03-09 09:55:13	2015-03-09 09:55:14	0.84576	1
2104	21		2015-03-09 09:55:24	2015-03-09 09:55:25	0.784976	1
2105	21		2015-03-09 09:56:23	2015-03-09 09:56:24	1.1068	1
2106	21		2015-03-09 09:57:01	2015-03-09 09:57:02	0.913025	1
2107	21		2015-03-09 09:57:43	2015-03-09 09:57:45	1.08422	1
2108	21		2015-03-09 09:58:29	2015-03-09 09:58:30	1.1646	2	2
2109	21		2015-03-09 09:59:14	2015-03-09 09:59:15	0.861927	2	2
2110	21		2015-03-09 10:00:44	2015-03-09 10:00:45	0.848825	2	2
2111	21		2015-03-09 10:01:41	2015-03-09 10:01:42	0.80646	2	2
2112	21		2015-03-09 10:02:32	2015-03-09 10:02:33	0.864733	2	2
2113	21		2015-03-09 10:03:02	2015-03-09 10:03:02	0.712182	1
2114	21		2015-03-09 10:03:40	2015-03-09 10:03:41	0.741485	1
2115	21		2015-03-09 10:05:10	2015-03-09 10:05:11	1.50345	1
2116	21		2015-03-09 10:05:22	2015-03-09 10:05:23	1.1916	1
2117	21		2015-03-09 10:06:02	2015-03-09 10:06:03	0.794099	1
2118	21		2015-03-09 10:07:13	2015-03-09 10:07:14	0.888182	1
2119	21		2015-03-09 10:08:09	2015-03-09 10:08:10	0.969997	1
2120	21		2015-03-09 10:08:36	2015-03-09 10:08:37	0.818886	1
2121	21		2015-03-09 10:09:28	2015-03-09 10:09:28	0.823318	1
2122	21		2015-03-09 10:10:13	2015-03-09 10:10:14	1.01579	1
2123	21		2015-03-09 10:11:09	2015-03-09 10:11:10	0.8147	1
2124	21		2015-03-09 10:11:45	2015-03-09 10:11:46	1.13662	2	3
2125	21		2015-03-09 10:12:24	2015-03-09 10:12:25	1.00339	2	3
2126	21		2015-03-09 10:13:55	2015-03-09 10:13:57	2.0835	2	3
2127	21		2015-03-09 10:14:40	2015-03-09 10:14:41	0.894634	2	3
2128	21		2015-03-09 10:15:19	2015-03-09 10:15:20	0.944349	2	3
2129	21		2015-03-09 10:15:38	2015-03-09 10:15:38	0.964658	2	3
2130	21		2015-03-09 10:16:22	2015-03-09 10:16:23	0.81548	1
2131	21		2015-03-09 10:17:51	2015-03-09 10:17:52	0.88149	1
2132	21		2015-03-09 10:18:33	2015-03-09 10:18:34	1.55797	1
2133	21		2015-03-09 10:19:56	2015-03-09 10:19:58	2.06171	1
2134	21		2015-03-09 10:21:02	2015-03-09 10:21:03	0.858569	1
2135	21		2015-03-09 10:21:51	2015-03-09 10:21:52	0.94946	1
2136	21		2015-03-09 10:22:13	2015-03-09 10:22:14	0.88266	1
2137	21		2015-03-09 10:22:33	2015-03-09 10:22:34	0.805346	1
2138	21		2015-03-09 10:23:21	2015-03-09 10:23:21	0.743034	1
2139	21		2015-03-09 10:24:07	2015-03-09 10:24:08	0.833387	1
2140	21		2015-03-09 10:24:58	2015-03-09 10:24:59	0.85337	1
2141	21		2015-03-09 10:26:03	2015-03-09 10:26:05	1.7522	2	4
2142	21		2015-03-09 10:26:46	2015-03-09 10:26:47	0.964205	2	4
2143	21		2015-03-09 10:27:11	2015-03-09 10:27:12	0.975223	2	4
2144	21		2015-03-09 10:28:32	2015-03-09 10:28:33	0.990504	2	4
2145	21		2015-03-09 10:29:15	2015-03-09 10:29:16	0.911802	2	4
2146	21		2015-03-09 10:29:26	2015-03-09 10:29:27	0.856204	2	4
2147	21		2015-03-09 10:29:50	2015-03-09 10:29:51	0.785804	2	4
2148	21		2015-03-09 10:30:46	2015-03-09 10:30:47	0.826713	1
2149	21		2015-03-09 10:31:04	2015-03-09 10:31:05	0.645109	1
2150	21		2015-03-09 10:32:33	2015-03-09 10:32:34	0.855934	1
2151	21		2015-03-09 10:33:45	2015-03-09 10:33:46	0.878769	1
2154	20		2015-03-09 09:09:09	2015-03-09 09:09:11	1.70187	1
2155	20		2015-03-09 09:10:05	2015-03-09 09:10:06	0.983044	1
2156	20		2015-03-09 09:11:03	2015-03-09 09:11:04	0.971382	1
2157	20		2015-03-09 09:12:25	2015-03-09 09:12:25	0.87692	1
2158	20		2015-03-09 09:13:14	2015-03-09 09:13:15	0.916769	1
2159	20		2015-03-09 09:13:31	2015-03-09 09:13:32	0.863648	1
2160	20		2015-03-09 09:13:48	2015-03-09 09:13:49	0.947431	1
2161	20		2015-03-09 09:14:53	2015-03-09 09:14:54	1.01942	1
2162	20		2015-03-09 09:15:09	2015-03-09 09:15:09	0.858026	1
2163	20		2015-03-09 09:15:46	2015-03-09 09:15:48	2.29911	1
2164	20		2015-03-09 09:16:24	2015-03-09 09:16:25	1.52246	1
2165	20		2015-03-09 09:17:55	2015-03-09 09:17:57	1.15334	1
2166	20		2015-03-09 09:18:13	2015-03-09 09:18:14	0.995266	1
2167	20		2015-03-09 09:19:25	2015-03-09 09:19:26	1.05828	1
2168	20		2015-03-09 09:20:08	2015-03-09 09:20:09	0.905097	1
2169	20		2015-03-09 09:20:54	2015-03-09 09:20:55	0.942259	1
2170	20		2015-03-09 09:21:10	2015-03-09 09:21:11	0.985548	1
2171	20		2015-03-09 09:21:51	2015-03-09 09:21:52	1.02994	1
2172	20		2015-03-09 09:22:11	2015-03-09 09:22:12	0.913639	1
2173	20		2015-03-09 09:23:39	2015-03-09 09:23:41	1.12133	1
2174	20		2015-03-09 09:25:03	2015-03-09 09:25:04	1.00969	1
2175	20		2015-03-09 09:26:07	2015-03-09 09:26:08	1.02057	1
2176	20		2015-03-09 09:27:11	2015-03-09 09:27:13	1.3184	1
2177	20		2015-03-09 09:27:34	2015-03-09 09:27:35	1.13326	1
2178	20		2015-03-09 09:28:29	2015-03-09 09:28:31	2.25595	1
2179	20		2015-03-09 09:29:29	2015-03-09 09:29:30	0.947619	1
2180	20		2015-03-09 09:30:25	2015-03-09 09:30:26	1.02577	1
2181	20		2015-03-09 09:31:14	2015-03-09 09:31:16	1.12713	1
2182	20		2015-03-09 09:32:01	2015-03-09 09:32:04	3.23547	1
2183	20		2015-03-09 09:33:29	2015-03-09 09:33:36	7.27152	1
2184	20		2015-03-09 09:35:04	2015-03-09 09:35:05	1.2532	1
2185	20		2015-03-09 09:36:36	2015-03-09 09:36:37	1.23967	1
2186	20		2015-03-09 09:37:21	2015-03-09 09:37:22	1.39523	1
2187	20		2015-03-09 09:38:37	2015-03-09 09:38:38	1.24209	1
2188	20		2015-03-09 09:39:48	2015-03-09 09:39:49	1.12044	2	1
2189	20		2015-03-09 09:40:03	2015-03-09 09:40:05	2.68941	2	1
2190	20		2015-03-09 09:40:36	2015-03-09 09:40:37	1.14435	2	1
2191	20		2015-03-09 09:42:04	2015-03-09 09:42:05	1.13404	2	1
2192	20		2015-03-09 09:43:27	2015-03-09 09:43:28	1.51933	2	1
2193	20		2015-03-09 09:44:01	2015-03-09 09:44:02	1.13328	2	1
2194	20		2015-03-09 09:45:20	2015-03-09 09:45:21	1.0632	2	1
2195	20		2015-03-09 09:46:02	2015-03-09 09:46:04	1.38873	2	1
2196	20		2015-03-09 09:46:33	2015-03-09 09:46:35	1.35427	2	1
2197	20		2015-03-09 09:46:55	2015-03-09 09:46:56	1.24301	2	1
2198	20		2015-03-09 09:47:34	2015-03-09 09:47:35	1.05741	2	1
2199	20		2015-03-09 09:48:12	2015-03-09 09:48:14	1.85149	2	1
2200	20		2015-03-09 09:48:42	2015-03-09 09:48:43	0.848696	2	1
2201	20		2015-03-09 09:49:41	2015-03-09 09:49:43	1.74204	1
2202	20		2015-03-09 09:50:45	2015-03-09 09:50:47	1.63771	1
2203	20		2015-03-09 09:51:53	2015-03-09 09:51:54	1.18149	1
2204	20		2015-03-09 09:52:29	2015-03-09 09:52:30	1.07134	1
2205	20		2015-03-09 09:53:52	2015-03-09 09:53:53	1.82755	1
2206	20		2015-03-09 09:54:18	2015-03-09 09:54:19	1.02549	1
2207	20		2015-03-09 09:54:52	2015-03-09 09:54:53	1.02032	1
2208	20		2015-03-09 09:55:05	2015-03-09 09:55:06	0.993916	1
2209	20		2015-03-09 09:56:03	2015-03-09 09:56:05	2.179	1
2210	20		2015-03-09 09:56:26	2015-03-09 09:56:27	1.05856	1
2211	20		2015-03-09 09:56:56	2015-03-09 09:56:57	1.16339	1
2212	20		2015-03-09 09:57:32	2015-03-09 09:57:33	0.983131	1
2213	20		2015-03-09 09:58:19	2015-03-09 09:58:20	1.59405	2	2
2214	20		2015-03-09 09:59:32	2015-03-09 09:59:34	1.65541	2	2
2215	20		2015-03-09 09:59:54	2015-03-09 09:59:55	1.14523	2	2
2216	20		2015-03-09 10:01:02	2015-03-09 10:01:07	4.92357	2	2
2217	20		2015-03-09 10:02:36	2015-03-09 10:02:36	0.383368	2	2
2218	20		2015-03-09 10:03:29	2015-03-09 10:03:29	0.636716	1
2219	20		2015-03-09 10:04:06	2015-03-09 10:04:07	1.2614	1
2220	20		2015-03-09 10:05:37	2015-03-09 10:05:45	7.43157	1
2221	20		2015-03-09 10:06:29	2015-03-09 10:06:30	1.12166	1
2222	20		2015-03-09 10:07:02	2015-03-09 10:07:03	1.02675	1
2223	20		2015-03-09 10:08:30	2015-03-09 10:08:32	1.76397	1
2224	20		2015-03-09 10:09:27	2015-03-09 10:09:28	0.870963	1
2225	20		2015-03-09 10:10:44	2015-03-09 10:10:45	1.04676	1
2226	20		2015-03-09 10:11:40	2015-03-09 10:11:41	1.07992	2	3
2227	20		2015-03-09 10:11:51	2015-03-09 10:11:52	1.11087	2	3
2228	20		2015-03-09 10:12:58	2015-03-09 10:13:00	1.7181	2	3
2229	20		2015-03-09 10:13:26	2015-03-09 10:13:27	0.959517	2	3
2230	20		2015-03-09 10:14:28	2015-03-09 10:14:29	1.4261	2	3
2231	20		2015-03-09 10:14:55	2015-03-09 10:14:57	1.82307	2	3
2232	20		2015-03-09 10:15:23	2015-03-09 10:15:24	1.14304	2	3
2233	20		2015-03-09 10:15:56	2015-03-09 10:15:57	1.5369	2	3
2234	20		2015-03-09 10:16:48	2015-03-09 10:16:49	1.41965	1
2235	20		2015-03-09 10:17:22	2015-03-09 10:17:24	1.93304	1
2236	20		2015-03-09 10:17:58	2015-03-09 10:17:59	0.578411	1
2237	20		2015-03-09 10:19:01	2015-03-09 10:19:02	1.12533	1
2238	20		2015-03-09 10:19:33	2015-03-09 10:19:35	1.51444	1
2239	20		2015-03-09 10:20:09	2015-03-09 10:20:11	1.31224	1
2240	20		2015-03-09 10:21:10	2015-03-09 10:21:13	2.30101	1
2241	20		2015-03-09 10:22:32	2015-03-09 10:22:35	2.98897	1
2242	20		2015-03-09 10:23:08	2015-03-09 10:23:10	1.35157	1
2243	20		2015-03-09 10:24:04	2015-03-09 10:24:05	1.05299	1
2244	20		2015-03-09 10:24:23	2015-03-09 10:24:24	0.991281	1
2245	20		2015-03-09 10:25:43	2015-03-09 10:25:46	3.08966	2	4
2246	20		2015-03-09 10:26:57	2015-03-09 10:26:58	1.12941	2	4
2247	20		2015-03-09 10:28:26	2015-03-09 10:28:27	1.0819	2	4
2248	20		2015-03-09 10:29:12	2015-03-09 10:29:13	1.18131	2	4
2249	20		2015-03-09 10:29:52	2015-03-09 10:29:54	2.21039	2	4
2250	20		2015-03-09 10:30:18	2015-03-09 10:30:19	0.715	1
2251	20		2015-03-09 10:30:46	2015-03-09 10:30:47	1.77467	1
2252	20		2015-03-09 10:31:42	2015-03-09 10:31:45	3.24324	1
2253	20		2015-03-09 10:32:34	2015-03-09 10:32:35	0.998488	1
2254	20		2015-03-09 10:33:32	2015-03-09 10:33:33	0.905517	1
2255	20		2015-03-09 10:34:22	2015-03-09 10:34:23	0.929356	1

## Sheet: OSCE Scores
ID	Scenario	Subject	Attempt	Item	Score
416	CVSP	1	1	1	1
417	CVSP	1	1	2	3
418	CVSP	1	1	3	1
419	CVSP	1	1	4	2
420	CVSP	1	1	5	1
421	CVSP	1	1	6	3
422	CVSP	1	1	7	2
423	CVSP	1	1	8	0
424	CVSP	1	1	9	1
425	CVSP	1	1	10	2
426	CVSP	1	1	11	0
427	CVSP	1	1	12	0
428	CVSP	1	1	13	1
429	CVSP	1	1	14	0
430	CVSP	1	1	15	2
431	CVSP	1	1	16	1
432	CVSP	1	1	17	1
433	CVSP	1	1	18	0
434	CVSP	1	1	19	0
435	CVSP	1	1	20	0
436	CVSP	1	1	21	0
437	CVSP	1	1	22	1
438	CVSP	1	1	23	2
439	CVSP	1	1	24	2
440	CVSP	1	1	25	1
441	CVSP	1	1	26	3
625	CVSG	1	2	1	2
626	CVSG	1	2	2	3
627	CVSG	1	2	3	2
628	CVSG	1	2	4	2
629	CVSG	1	2	5	1
630	CVSG	1	2	6	3
631	CVSG	1	2	7	2
632	CVSG	1	2	8	2
633	CVSG	1	2	9	3
634	CVSG	1	2	10	2
635	CVSG	1	2	11	2
636	CVSG	1	2	12	2
637	CVSG	1	2	13	1
638	CVSG	1	2	14	2
639	CVSG	1	2	15	2
640	CVSG	1	2	16	2
641	CVSG	1	2	17	2
642	CVSG	1	2	18	0
643	CVSG	1	2	19	2
644	CVSG	1	2	20	2
645	CVSG	1	2	21	2
646	CVSG	1	2	22	3
647	CVSG	1	2	23	2
648	CVSG	1	2	24	2
649	CVSG	1	2	25	3
650	CVSG	1	2	26	3
1	CommP	1	3	1	3
2	CommP	1	3	2	2
3	CommP	1	3	3	1
4	CommP	1	3	4	1
5	CommP	1	3	5	1
6	CommP	1	3	6	1
7	CommP	1	3	7	0
8	CommP	1	3	8	1
9	CommP	1	3	9	2
10	CommP	1	3	10	2
11	CommP	1	3	11	1
12	CommP	1	3	12	1
13	CommP	1	3	13	1
14	CommP	1	3	14	1
15	CommP	1	3	15	1
16	CommP	1	3	16	1
17	CommP	1	3	17	1
18	CommP	1	3	18	1
19	CommP	1	3	19	1
20	CommP	1	3	20	1
21	CommP	1	3	21	1
22	CommP	1	3	22	2
23	CommP	1	3	23	2
208	CommG	1	4	1	3
209	CommG	1	4	2	3
210	CommG	1	4	3	2
211	CommG	1	4	4	3
212	CommG	1	4	5	3
213	CommG	1	4	6	3
214	CommG	1	4	7	2
215	CommG	1	4	8	3
216	CommG	1	4	9	2
217	CommG	1	4	10	2
218	CommG	1	4	11	2
219	CommG	1	4	12	2
220	CommG	1	4	13	2
221	CommG	1	4	14	2
222	CommG	1	4	15	3
223	CommG	1	4	16	2
224	CommG	1	4	17	2
225	CommG	1	4	18	2
226	CommG	1	4	19	2
227	CommG	1	4	20	2
228	CommG	1	4	21	2
229	CommG	1	4	22	3
230	CommG	1	4	23	2
442	CVSP	2	1	1	0
443	CVSP	2	1	2	3
444	CVSP	2	1	3	2
445	CVSP	2	1	4	2
446	CVSP	2	1	5	2
447	CVSP	2	1	6	1
448	CVSP	2	1	7	0
449	CVSP	2	1	8	2
450	CVSP	2	1	9	1
451	CVSP	2	1	10	1
452	CVSP	2	1	11	2
453	CVSP	2	1	12	2
454	CVSP	2	1	13	1
455	CVSP	2	1	14	1
456	CVSP	2	1	15	2
457	CVSP	2	1	16	2
458	CVSP	2	1	17	2
459	CVSP	2	1	18	0
460	CVSP	2	1	19	2
461	CVSP	2	1	20	2
462	CVSP	2	1	21	2
463	CVSP	2	1	22	1
464	CVSP	2	1	23	2
465	CVSP	2	1	24	2
466	CVSP	2	1	25	1
911	CVSP	2	1	26	3
651	CVSG	2	2	1	2
652	CVSG	2	2	2	3
653	CVSG	2	2	3	2
654	CVSG	2	2	4	2
655	CVSG	2	2	5	2
656	CVSG	2	2	6	3
657	CVSG	2	2	7	2
658	CVSG	2	2	8	2
659	CVSG	2	2	9	3
660	CVSG	2	2	10	1
661	CVSG	2	2	11	2
662	CVSG	2	2	12	2
663	CVSG	2	2	13	2
664	CVSG	2	2	14	2
665	CVSG	2	2	15	2
666	CVSG	2	2	16	2
667	CVSG	2	2	17	2
668	CVSG	2	2	18	0
669	CVSG	2	2	19	2
670	CVSG	2	2	20	2
671	CVSG	2	2	21	2
672	CVSG	2	2	22	2
673	CVSG	2	2	23	2
674	CVSG	2	2	24	2
675	CVSG	2	2	25	3
676	CVSG	2	2	26	3
24	CommP	2	3	1	3
25	CommP	2	3	2	1
26	CommP	2	3	3	1
27	CommP	2	3	4	1
28	CommP	2	3	5	1
29	CommP	2	3	6	1
30	CommP	2	3	7	0
31	CommP	2	3	8	1
32	CommP	2	3	9	1
33	CommP	2	3	10	2
34	CommP	2	3	11	2
35	CommP	2	3	12	1
36	CommP	2	3	13	0
37	CommP	2	3	14	0
38	CommP	2	3	15	2
39	CommP	2	3	16	1
40	CommP	2	3	17	1
41	CommP	2	3	18	0
42	CommP	2	3	19	1
43	CommP	2	3	20	1
44	CommP	2	3	21	2
45	CommP	2	3	22	1
46	CommP	2	3	23	1
231	CommG	2	4	1	3
232	CommG	2	4	2	3
233	CommG	2	4	3	2
234	CommG	2	4	4	3
235	CommG	2	4	5	2
236	CommG	2	4	6	3
237	CommG	2	4	7	2
238	CommG	2	4	8	2
239	CommG	2	4	9	3
240	CommG	2	4	10	2
241	CommG	2	4	11	2
242	CommG	2	4	12	2
243	CommG	2	4	13	0
244	CommG	2	4	14	0
245	CommG	2	4	15	2
246	CommG	2	4	16	2
247	CommG	2	4	17	2
248	CommG	2	4	18	2
249	CommG	2	4	19	2
250	CommG	2	4	20	2
251	CommG	2	4	21	2
252	CommG	2	4	22	3
253	CommG	2	4	23	2
469	CVSP	3	1	1	0
470	CVSP	3	1	2	3
471	CVSP	3	1	3	1
472	CVSP	3	1	4	999
473	CVSP	3	1	5	2
474	CVSP	3	1	6	1
475	CVSP	3	1	7	2
476	CVSP	3	1	8	0
477	CVSP	3	1	9	1
478	CVSP	3	1	10	999
479	CVSP	3	1	11	0
480	CVSP	3	1	12	999
481	CVSP	3	1	13	2
482	CVSP	3	1	14	1
483	CVSP	3	1	15	2
484	CVSP	3	1	16	2
485	CVSP	3	1	17	1
486	CVSP	3	1	18	999
487	CVSP	3	1	19	999
488	CVSP	3	1	20	1
489	CVSP	3	1	21	999
490	CVSP	3	1	22	999
491	CVSP	3	1	23	2
492	CVSP	3	1	24	2
493	CVSP	3	1	25	2
494	CVSP	3	1	26	2
677	CVSG	3	2	1	2
678	CVSG	3	2	2	3
679	CVSG	3	2	3	2
680	CVSG	3	2	4	2
681	CVSG	3	2	5	2
682	CVSG	3	2	6	3
683	CVSG	3	2	7	2
684	CVSG	3	2	8	2
685	CVSG	3	2	9	3
686	CVSG	3	2	10	1
687	CVSG	3	2	11	2
688	CVSG	3	2	12	2
689	CVSG	3	2	13	2
690	CVSG	3	2	14	2
691	CVSG	3	2	15	2
692	CVSG	3	2	16	2
693	CVSG	3	2	17	2
694	CVSG	3	2	18	999
695	CVSG	3	2	19	2
696	CVSG	3	2	20	1
697	CVSG	3	2	21	2
698	CVSG	3	2	22	2
699	CVSG	3	2	23	2
700	CVSG	3	2	24	2
701	CVSG	3	2	25	3
702	CVSG	3	2	26	3
47	CommP	3	3	1	3
48	CommP	3	3	2	2
49	CommP	3	3	3	3
50	CommP	3	3	4	3
51	CommP	3	3	5	2
52	CommP	3	3	6	3
53	CommP	3	3	7	1
54	CommP	3	3	8	2
55	CommP	3	3	9	1
56	CommP	3	3	10	1
57	CommP	3	3	11	2
58	CommP	3	3	12	0
59	CommP	3	3	13	1
60	CommP	3	3	14	0
61	CommP	3	3	15	2
62	CommP	3	3	16	1
63	CommP	3	3	17	1
64	CommP	3	3	18	1
65	CommP	3	3	19	1
66	CommP	3	3	20	0
67	CommP	3	3	21	2
68	CommP	3	3	22	2
69	CommP	3	3	23	1
254	CommG	3	4	1	3
255	CommG	3	4	2	3
256	CommG	3	4	3	3
257	CommG	3	4	4	3
258	CommG	3	4	5	3
259	CommG	3	4	6	2
260	CommG	3	4	7	2
261	CommG	3	4	8	3
262	CommG	3	4	9	3
263	CommG	3	4	10	3
264	CommG	3	4	11	2
265	CommG	3	4	12	2
266	CommG	3	4	13	2
267	CommG	3	4	14	2
268	CommG	3	4	15	3
269	CommG	3	4	16	2
270	CommG	3	4	17	2
271	CommG	3	4	18	2
272	CommG	3	4	19	2
273	CommG	3	4	20	2
274	CommG	3	4	21	2
275	CommG	3	4	22	2
276	CommG	3	4	23	2
495	CVSP	4	1	1	0
496	CVSP	4	1	2	3
497	CVSP	4	1	3	1
498	CVSP	4	1	4	2
499	CVSP	4	1	5	1
500	CVSP	4	1	6	2
501	CVSP	4	1	7	0
502	CVSP	4	1	8	0
503	CVSP	4	1	9	2
504	CVSP	4	1	10	1
505	CVSP	4	1	11	0
506	CVSP	4	1	12	0
507	CVSP	4	1	13	2
508	CVSP	4	1	14	2
509	CVSP	4	1	15	2
510	CVSP	4	1	16	2
511	CVSP	4	1	17	1
512	CVSP	4	1	18	0
513	CVSP	4	1	19	0
514	CVSP	4	1	20	1
515	CVSP	4	1	21	0
516	CVSP	4	1	22	1
517	CVSP	4	1	23	2
518	CVSP	4	1	24	1
519	CVSP	4	1	25	2
520	CVSP	4	1	26	2
703	CVSG	4	2	1	2
704	CVSG	4	2	2	3
705	CVSG	4	2	3	2
706	CVSG	4	2	4	2
707	CVSG	4	2	5	2
708	CVSG	4	2	6	3
709	CVSG	4	2	7	2
710	CVSG	4	2	8	2
711	CVSG	4	2	9	3
712	CVSG	4	2	10	2
713	CVSG	4	2	11	2
714	CVSG	4	2	12	0
715	CVSG	4	2	13	2
716	CVSG	4	2	14	2
717	CVSG	4	2	15	2
718	CVSG	4	2	16	2
719	CVSG	4	2	17	2
720	CVSG	4	2	18	0
721	CVSG	4	2	19	2
722	CVSG	4	2	20	2
723	CVSG	4	2	21	2
724	CVSG	4	2	22	3
725	CVSG	4	2	23	2
726	CVSG	4	2	24	2
727	CVSG	4	2	25	2
728	CVSG	4	2	26	3
70	CommP	4	3	1	2
71	CommP	4	3	2	2
72	CommP	4	3	3	3
73	CommP	4	3	4	2
74	CommP	4	3	5	2
75	CommP	4	3	6	2
76	CommP	4	3	7	2
77	CommP	4	3	8	3
78	CommP	4	3	9	2
79	CommP	4	3	10	3
80	CommP	4	3	11	1
81	CommP	4	3	12	2
82	CommP	4	3	13	1
83	CommP	4	3	14	2
84	CommP	4	3	15	2
85	CommP	4	3	16	1
86	CommP	4	3	17	1
87	CommP	4	3	18	2
88	CommP	4	3	19	1
89	CommP	4	3	20	2
90	CommP	4	3	21	1
91	CommP	4	3	22	2
92	CommP	4	3	23	1
277	CommG	4	4	1	3
278	CommG	4	4	2	2
279	CommG	4	4	3	3
280	CommG	4	4	4	3
281	CommG	4	4	5	3
282	CommG	4	4	6	2
283	CommG	4	4	7	2
284	CommG	4	4	8	2
285	CommG	4	4	9	3
286	CommG	4	4	10	2
287	CommG	4	4	11	2
288	CommG	4	4	12	2
289	CommG	4	4	13	1
290	CommG	4	4	14	2
291	CommG	4	4	15	2
292	CommG	4	4	16	2
293	CommG	4	4	17	2
294	CommG	4	4	18	2
295	CommG	4	4	19	1
296	CommG	4	4	20	2
297	CommG	4	4	21	1
298	CommG	4	4	22	3
299	CommG	4	4	23	2
521	CVSP	5	1	1	0
522	CVSP	5	1	2	3
523	CVSP	5	1	3	1
524	CVSP	5	1	4	2
525	CVSP	5	1	5	2
526	CVSP	5	1	6	1
527	CVSP	5	1	7	2
528	CVSP	5	1	8	0
529	CVSP	5	1	9	2
530	CVSP	5	1	10	2
531	CVSP	5	1	11	0
532	CVSP	5	1	12	2
533	CVSP	5	1	13	0
534	CVSP	5	1	14	0
535	CVSP	5	1	15	1
536	CVSP	5	1	16	1
537	CVSP	5	1	17	2
538	CVSP	5	1	18	0
539	CVSP	5	1	19	0
540	CVSP	5	1	20	2
541	CVSP	5	1	21	0
542	CVSP	5	1	22	1
543	CVSP	5	1	23	2
544	CVSP	5	1	24	2
545	CVSP	5	1	25	1
546	CVSP	5	1	26	1
755	CVSG	5	2	1	2
756	CVSG	5	2	2	3
757	CVSG	5	2	3	2
758	CVSG	5	2	4	2
759	CVSG	5	2	5	2
760	CVSG	5	2	6	3
761	CVSG	5	2	7	2
762	CVSG	5	2	8	2
763	CVSG	5	2	9	3
764	CVSG	5	2	10	2
765	CVSG	5	2	11	2
766	CVSG	5	2	12	2
767	CVSG	5	2	13	2
768	CVSG	5	2	14	2
769	CVSG	5	2	15	2
770	CVSG	5	2	16	2
771	CVSG	5	2	17	2
772	CVSG	5	2	18	2
773	CVSG	5	2	19	2
774	CVSG	5	2	20	2
775	CVSG	5	2	21	2
776	CVSG	5	2	22	2
777	CVSG	5	2	23	2
778	CVSG	5	2	24	2
779	CVSG	5	2	25	3
780	CVSG	5	2	26	3
93	CommP	5	3	1	3
94	CommP	5	3	2	3
95	CommP	5	3	3	3
96	CommP	5	3	4	1
97	CommP	5	3	5	2
98	CommP	5	3	6	3
99	CommP	5	3	7	2
100	CommP	5	3	8	2
101	CommP	5	3	9	0
102	CommP	5	3	10	1
103	CommP	5	3	11	1
104	CommP	5	3	12	1
105	CommP	5	3	13	0
106	CommP	5	3	14	1
107	CommP	5	3	15	3
108	CommP	5	3	16	2
109	CommP	5	3	17	2
110	CommP	5	3	18	2
111	CommP	5	3	19	1
112	CommP	5	3	20	1
113	CommP	5	3	21	2
114	CommP	5	3	22	2
115	CommP	5	3	23	1
300	CommG	5	4	1	3
301	CommG	5	4	2	3
302	CommG	5	4	3	3
303	CommG	5	4	4	3
304	CommG	5	4	5	3
305	CommG	5	4	6	2
306	CommG	5	4	7	1
307	CommG	5	4	8	3
308	CommG	5	4	9	3
309	CommG	5	4	10	3
310	CommG	5	4	11	2
311	CommG	5	4	12	2
312	CommG	5	4	13	2
313	CommG	5	4	14	2
314	CommG	5	4	15	3
315	CommG	5	4	16	2
316	CommG	5	4	17	2
317	CommG	5	4	18	2
318	CommG	5	4	19	2
319	CommG	5	4	20	2
320	CommG	5	4	21	2
321	CommG	5	4	22	3
322	CommG	5	4	23	2
547	CVSP	6	1	1	0
548	CVSP	6	1	2	3
549	CVSP	6	1	3	1
550	CVSP	6	1	4	0
551	CVSP	6	1	5	2
552	CVSP	6	1	6	1
553	CVSP	6	1	7	2
554	CVSP	6	1	8	999
555	CVSP	6	1	9	1
556	CVSP	6	1	10	1
557	CVSP	6	1	11	0
558	CVSP	6	1	12	0
559	CVSP	6	1	13	2
560	CVSP	6	1	14	1
561	CVSP	6	1	15	2
562	CVSP	6	1	16	2
563	CVSP	6	1	17	1
564	CVSP	6	1	18	0
565	CVSP	6	1	19	0
566	CVSP	6	1	20	0
567	CVSP	6	1	21	0
568	CVSP	6	1	22	1
569	CVSP	6	1	23	2
570	CVSP	6	1	24	2
571	CVSP	6	1	25	1
572	CVSP	6	1	26	1
781	CVSG	6	2	1	2
782	CVSG	6	2	2	3
783	CVSG	6	2	3	2
784	CVSG	6	2	4	2
785	CVSG	6	2	5	2
786	CVSG	6	2	6	3
787	CVSG	6	2	7	2
788	CVSG	6	2	8	2
789	CVSG	6	2	9	3
790	CVSG	6	2	10	2
791	CVSG	6	2	11	2
792	CVSG	6	2	12	2
793	CVSG	6	2	13	2
794	CVSG	6	2	14	2
795	CVSG	6	2	15	2
796	CVSG	6	2	16	2
797	CVSG	6	2	17	2
798	CVSG	6	2	18	0
799	CVSG	6	2	19	2
800	CVSG	6	2	20	2
801	CVSG	6	2	21	2
802	CVSG	6	2	22	3
803	CVSG	6	2	23	2
804	CVSG	6	2	24	2
805	CVSG	6	2	25	3
806	CVSG	6	2	26	3
116	CommP	6	3	1	2
117	CommP	6	3	2	1
118	CommP	6	3	3	1
119	CommP	6	3	4	1
120	CommP	6	3	5	1
121	CommP	6	3	6	1
122	CommP	6	3	7	1
123	CommP	6	3	8	1
124	CommP	6	3	9	1
125	CommP	6	3	10	1
126	CommP	6	3	11	1
127	CommP	6	3	12	1
128	CommP	6	3	13	1
129	CommP	6	3	14	1
130	CommP	6	3	15	1
131	CommP	6	3	16	1
132	CommP	6	3	17	1
133	CommP	6	3	18	1
134	CommP	6	3	19	1
135	CommP	6	3	20	0
136	CommP	6	3	21	1
137	CommP	6	3	22	1
138	CommP	6	3	23	1
323	CommG	6	4	1	2
324	CommG	6	4	2	2
325	CommG	6	4	3	2
326	CommG	6	4	4	2
327	CommG	6	4	5	2
328	CommG	6	4	6	2
329	CommG	6	4	7	1
330	CommG	6	4	8	2
331	CommG	6	4	9	2
332	CommG	6	4	10	2
333	CommG	6	4	11	2
334	CommG	6	4	12	2
335	CommG	6	4	13	2
336	CommG	6	4	14	2
337	CommG	6	4	15	2
338	CommG	6	4	16	2
339	CommG	6	4	17	2
340	CommG	6	4	18	2
341	CommG	6	4	19	2
342	CommG	6	4	20	2
343	CommG	6	4	21	2
344	CommG	6	4	22	2
345	CommG	6	4	23	2
573	CVSP	7	1	1	0
574	CVSP	7	1	2	3
575	CVSP	7	1	3	1
576	CVSP	7	1	4	2
577	CVSP	7	1	5	2
578	CVSP	7	1	6	2
579	CVSP	7	1	7	2
580	CVSP	7	1	8	0
581	CVSP	7	1	9	2
582	CVSP	7	1	10	1
583	CVSP	7	1	11	0
584	CVSP	7	1	12	2
585	CVSP	7	1	13	2
586	CVSP	7	1	14	2
587	CVSP	7	1	15	2
588	CVSP	7	1	16	2
589	CVSP	7	1	17	2
590	CVSP	7	1	18	0
591	CVSP	7	1	19	0
592	CVSP	7	1	20	0
593	CVSP	7	1	21	0
594	CVSP	7	1	22	1
595	CVSP	7	1	23	2
596	CVSP	7	1	24	2
597	CVSP	7	1	25	2
598	CVSP	7	1	26	1
807	CVSG	7	2	1	2
808	CVSG	7	2	2	3
809	CVSG	7	2	3	2
810	CVSG	7	2	4	2
811	CVSG	7	2	5	2
812	CVSG	7	2	6	3
813	CVSG	7	2	7	2
814	CVSG	7	2	8	2
815	CVSG	7	2	9	3
816	CVSG	7	2	10	2
817	CVSG	7	2	11	2
818	CVSG	7	2	12	2
819	CVSG	7	2	13	2
820	CVSG	7	2	14	2
821	CVSG	7	2	15	2
822	CVSG	7	2	16	999
823	CVSG	7	2	17	2
824	CVSG	7	2	18	2
825	CVSG	7	2	19	2
826	CVSG	7	2	20	2
827	CVSG	7	2	21	2
828	CVSG	7	2	22	3
829	CVSG	7	2	23	2
830	CVSG	7	2	24	2
831	CVSG	7	2	25	3
832	CVSG	7	2	26	3
162	CommP	7	3	1	3
163	CommP	7	3	2	2
164	CommP	7	3	3	2
165	CommP	7	3	4	2
166	CommP	7	3	5	2
167	CommP	7	3	6	3
168	CommP	7	3	7	2
169	CommP	7	3	8	2
170	CommP	7	3	9	1
171	CommP	7	3	10	2
172	CommP	7	3	11	2
173	CommP	7	3	12	1
174	CommP	7	3	13	1
175	CommP	7	3	14	1
176	CommP	7	3	15	2
177	CommP	7	3	16	999
178	CommP	7	3	17	2
179	CommP	7	3	18	1
180	CommP	7	3	19	2
181	CommP	7	3	20	999
182	CommP	7	3	21	2
183	CommP	7	3	22	2
184	CommP	7	3	23	1
346	CommG	7	4	1	3
347	CommG	7	4	2	3
348	CommG	7	4	3	3
349	CommG	7	4	4	3
350	CommG	7	4	5	3
351	CommG	7	4	6	3
352	CommG	7	4	7	2
353	CommG	7	4	8	2
354	CommG	7	4	9	3
355	CommG	7	4	10	3
356	CommG	7	4	11	2
357	CommG	7	4	12	1
358	CommG	7	4	13	2
359	CommG	7	4	14	2
360	CommG	7	4	15	3
361	CommG	7	4	16	2
362	CommG	7	4	17	2
363	CommG	7	4	18	2
364	CommG	7	4	19	2
365	CommG	7	4	20	1
366	CommG	7	4	21	2
367	CommG	7	4	22	3
368	CommG	7	4	23	2
599	CVSP	8	1	1	0
600	CVSP	8	1	2	3
601	CVSP	8	1	3	1
602	CVSP	8	1	4	2
603	CVSP	8	1	5	2
604	CVSP	8	1	6	1
605	CVSP	8	1	7	0
606	CVSP	8	1	8	0
607	CVSP	8	1	9	2
608	CVSP	8	1	10	1
609	CVSP	8	1	11	0
610	CVSP	8	1	12	2
611	CVSP	8	1	13	1
612	CVSP	8	1	14	1
613	CVSP	8	1	15	2
614	CVSP	8	1	16	2
615	CVSP	8	1	17	1
616	CVSP	8	1	18	0
617	CVSP	8	1	19	0
618	CVSP	8	1	20	1
619	CVSP	8	1	21	0
620	CVSP	8	1	22	1
621	CVSP	8	1	23	2
622	CVSP	8	1	24	2
623	CVSP	8	1	25	2
624	CVSP	8	1	26	2
833	CVSG	8	2	1	2
834	CVSG	8	2	2	3
835	CVSG	8	2	3	1
836	CVSG	8	2	4	2
837	CVSG	8	2	5	2
838	CVSG	8	2	6	3
839	CVSG	8	2	7	1
840	CVSG	8	2	8	2
841	CVSG	8	2	9	3
842	CVSG	8	2	10	2
843	CVSG	8	2	11	2
844	CVSG	8	2	12	2
845	CVSG	8	2	13	2
846	CVSG	8	2	14	2
847	CVSG	8	2	15	2
848	CVSG	8	2	16	2
849	CVSG	8	2	17	2
850	CVSG	8	2	18	0
851	CVSG	8	2	19	2
852	CVSG	8	2	20	2
853	CVSG	8	2	21	2
854	CVSG	8	2	22	3
855	CVSG	8	2	23	2
856	CVSG	8	2	24	2
857	CVSG	8	2	25	3
858	CVSG	8	2	26	3
185	CommP	8	3	1	3
186	CommP	8	3	2	2
187	CommP	8	3	3	1
188	CommP	8	3	4	1
189	CommP	8	3	5	1
190	CommP	8	3	6	3
191	CommP	8	3	7	2
192	CommP	8	3	8	2
193	CommP	8	3	9	1
194	CommP	8	3	10	2
195	CommP	8	3	11	2
196	CommP	8	3	12	2
197	CommP	8	3	13	1
198	CommP	8	3	14	2
199	CommP	8	3	15	2
200	CommP	8	3	16	1
201	CommP	8	3	17	2
202	CommP	8	3	18	2
203	CommP	8	3	19	1
204	CommP	8	3	20	999
205	CommP	8	3	21	2
206	CommP	8	3	22	2
207	CommP	8	3	23	1
392	CommG	8	4	1	3
393	CommG	8	4	2	3
394	CommG	8	4	3	3
395	CommG	8	4	4	3
396	CommG	8	4	5	3
397	CommG	8	4	6	2
398	CommG	8	4	7	2
399	CommG	8	4	8	3
400	CommG	8	4	9	3
401	CommG	8	4	10	2
402	CommG	8	4	11	2
403	CommG	8	4	12	2
404	CommG	8	4	13	2
405	CommG	8	4	14	2
406	CommG	8	4	15	3
407	CommG	8	4	16	1
408	CommG	8	4	17	2
409	CommG	8	4	18	2
410	CommG	8	4	19	1
411	CommG	8	4	20	2
412	CommG	8	4	21	2
413	CommG	8	4	22	3
414	CommG	8	4	23	2
859	CVSP	9	1	1	0
860	CVSP	9	1	2	3
861	CVSP	9	1	3	2
862	CVSP	9	1	4	0
863	CVSP	9	1	5	1
864	CVSP	9	1	6	2
865	CVSP	9	1	7	2
866	CVSP	9	1	8	0
867	CVSP	9	1	9	3
868	CVSP	9	1	10	2
869	CVSP	9	1	11	0
870	CVSP	9	1	12	2
871	CVSP	9	1	13	2
872	CVSP	9	1	14	2
873	CVSP	9	1	15	2
874	CVSP	9	1	16	2
875	CVSP	9	1	17	2
876	CVSP	9	1	18	0
877	CVSP	9	1	19	0
878	CVSP	9	1	20	0
879	CVSP	9	1	21	0
880	CVSP	9	1	22	1
881	CVSP	9	1	23	2
882	CVSP	9	1	24	2
883	CVSP	9	1	25	1
884	CVSP	9	1	26	2
885	CVSG	9	2	1	0
886	CVSG	9	2	2	3
887	CVSG	9	2	3	2
888	CVSG	9	2	4	2
889	CVSG	9	2	5	2
890	CVSG	9	2	6	3
891	CVSG	9	2	7	2
892	CVSG	9	2	8	2
893	CVSG	9	2	9	3
894	CVSG	9	2	10	2
895	CVSG	9	2	11	2
896	CVSG	9	2	12	2
897	CVSG	9	2	13	2
898	CVSG	9	2	14	2
899	CVSG	9	2	15	2
900	CVSG	9	2	16	2
901	CVSG	9	2	17	2
902	CVSG	9	2	18	2
903	CVSG	9	2	19	2
904	CVSG	9	2	20	2
905	CVSG	9	2	21	2
906	CVSG	9	2	22	3
907	CVSG	9	2	23	2
908	CVSG	9	2	24	2
909	CVSG	9	2	25	3
910	CVSG	9	2	26	3
938	CommP	9	3	1	3
939	CommP	9	3	2	2
940	CommP	9	3	3	2
941	CommP	9	3	4	2
942	CommP	9	3	5	1
943	CommP	9	3	6	3
944	CommP	9	3	7	1
945	CommP	9	3	8	2
946	CommP	9	3	9	1
947	CommP	9	3	10	3
948	CommP	9	3	11	2
949	CommP	9	3	12	1
950	CommP	9	3	13	0
951	CommP	9	3	14	1
952	CommP	9	3	15	3
953	CommP	9	3	16	2
954	CommP	9	3	17	2
955	CommP	9	3	18	0
956	CommP	9	3	19	1
957	CommP	9	3	20	1
958	CommP	9	3	21	2
959	CommP	9	3	22	3
960	CommP	9	3	23	2
961	CommG	9	4	1	3
962	CommG	9	4	2	3
963	CommG	9	4	3	3
964	CommG	9	4	4	3
965	CommG	9	4	5	3
966	CommG	9	4	6	3
967	CommG	9	4	7	2
968	CommG	9	4	8	3
969	CommG	9	4	9	3
970	CommG	9	4	10	3
971	CommG	9	4	11	2
972	CommG	9	4	12	2
973	CommG	9	4	13	2
974	CommG	9	4	14	2
975	CommG	9	4	15	3
976	CommG	9	4	16	2
977	CommG	9	4	17	2
978	CommG	9	4	18	2
979	CommG	9	4	19	2
980	CommG	9	4	20	2
981	CommG	9	4	21	2
982	CommG	9	4	22	3
983	CommG	9	4	23	2
912	CVSP	10	1	1	0
913	CVSP	10	1	2	3
914	CVSP	10	1	3	1
915	CVSP	10	1	4	0
916	CVSP	10	1	5	2
917	CVSP	10	1	6	2
918	CVSP	10	1	7	2
919	CVSP	10	1	8	0
920	CVSP	10	1	9	2
921	CVSP	10	1	10	2
922	CVSP	10	1	11	0
923	CVSP	10	1	12	0
924	CVSP	10	1	13	3
925	CVSP	10	1	14	2
926	CVSP	10	1	15	3
927	CVSP	10	1	16	3
928	CVSP	10	1	17	2
929	CVSP	10	1	18	0
930	CVSP	10	1	19	0
931	CVSP	10	1	20	0
932	CVSP	10	1	21	0
933	CVSP	10	1	22	1
934	CVSP	10	1	23	3
935	CVSP	10	1	24	3
936	CVSP	10	1	25	3
937	CVSP	10	1	26	3
1030	CVSG	10	2	1	2
1031	CVSG	10	2	2	3
1032	CVSG	10	2	3	2
1033	CVSG	10	2	4	2
1034	CVSG	10	2	5	2
1035	CVSG	10	2	6	3
1036	CVSG	10	2	7	2
1037	CVSG	10	2	8	2
1038	CVSG	10	2	9	3
1039	CVSG	10	2	10	1
1040	CVSG	10	2	11	2
1041	CVSG	10	2	12	2
1042	CVSG	10	2	13	1
1043	CVSG	10	2	14	2
1044	CVSG	10	2	15	2
1045	CVSG	10	2	16	2
1046	CVSG	10	2	17	2
1047	CVSG	10	2	18	0
1048	CVSG	10	2	19	2
1049	CVSG	10	2	20	2
1050	CVSG	10	2	21	2
1051	CVSG	10	2	22	3
1052	CVSG	10	2	23	2
1053	CVSG	10	2	24	2
1054	CVSG	10	2	25	3
1055	CVSG	10	2	26	2
984	CommP	10	3	1	3
985	CommP	10	3	2	2
986	CommP	10	3	3	2
987	CommP	10	3	4	1
988	CommP	10	3	5	1
989	CommP	10	3	6	2
990	CommP	10	3	7	1
991	CommP	10	3	8	1
992	CommP	10	3	9	1
993	CommP	10	3	10	0
994	CommP	10	3	11	2
995	CommP	10	3	12	1
996	CommP	10	3	13	1
997	CommP	10	3	14	0
998	CommP	10	3	15	1
999	CommP	10	3	16	1
1000	CommP	10	3	17	0
1001	CommP	10	3	18	1
1002	CommP	10	3	19	0
1003	CommP	10	3	20	1
1004	CommP	10	3	21	2
1005	CommP	10	3	22	1
1006	CommP	10	3	23	0
1007	CommG	10	4	1	3
1008	CommG	10	4	2	3
1009	CommG	10	4	3	3
1010	CommG	10	4	4	3
1011	CommG	10	4	5	2
1012	CommG	10	4	6	3
1013	CommG	10	4	7	2
1014	CommG	10	4	8	2
1015	CommG	10	4	9	2
1016	CommG	10	4	10	3
1017	CommG	10	4	11	2
1018	CommG	10	4	12	2
1019	CommG	10	4	13	1
1020	CommG	10	4	14	2
1021	CommG	10	4	15	2
1022	CommG	10	4	16	1
1023	CommG	10	4	17	2
1024	CommG	10	4	18	2
1025	CommG	10	4	19	2
1026	CommG	10	4	20	1
1027	CommG	10	4	21	2
1028	CommG	10	4	22	3
1029	CommG	10	4	23	2
1154	CommG	12	1	1	3
1155	CommG	12	1	2	2
1156	CommG	12	1	3	3
1157	CommG	12	1	4	3
1158	CommG	12	1	5	2
1159	CommG	12	1	6	2
1160	CommG	12	1	7	2
1161	CommG	12	1	8	3
1162	CommG	12	1	9	3
1163	CommG	12	1	10	3
1164	CommG	12	1	11	2
1165	CommG	12	1	12	2
1166	CommG	12	1	13	2
1167	CommG	12	1	14	1
1168	CommG	12	1	15	3
1169	CommG	12	1	16	1
1170	CommG	12	1	17	2
1171	CommG	12	1	18	1
1172	CommG	12	1	19	2
1173	CommG	12	1	20	1
1174	CommG	12	1	21	2
1175	CommG	12	1	22	2
1176	CommG	12	1	23	1
1177	CommP	12	2	1	3
1178	CommP	12	2	2	2
1179	CommP	12	2	3	2
1180	CommP	12	2	4	2
1181	CommP	12	2	5	3
1182	CommP	12	2	6	2
1183	CommP	12	2	7	2
1184	CommP	12	2	8	2
1185	CommP	12	2	9	2
1186	CommP	12	2	10	1
1187	CommP	12	2	11	2
1188	CommP	12	2	12	1
1189	CommP	12	2	13	1
1190	CommP	12	2	14	1
1191	CommP	12	2	15	1
1192	CommP	12	2	16	1
1193	CommP	12	2	17	2
1194	CommP	12	2	18	1
1195	CommP	12	2	19	0
1196	CommP	12	2	20	1
1197	CommP	12	2	21	2
1198	CommP	12	2	22	1
1199	CommP	12	2	23	1
1201	CVSG	12	3	1	2
1202	CVSG	12	3	2	3
1203	CVSG	12	3	3	2
1204	CVSG	12	3	4	2
1205	CVSG	12	3	5	2
1206	CVSG	12	3	6	3
1207	CVSG	12	3	7	1
1208	CVSG	12	3	8	2
1209	CVSG	12	3	9	1
1210	CVSG	12	3	10	1
1211	CVSG	12	3	11	2
1212	CVSG	12	3	12	2
1213	CVSG	12	3	13	1
1214	CVSG	12	3	14	1
1215	CVSG	12	3	15	2
1216	CVSG	12	3	16	2
1217	CVSG	12	3	17	2
1218	CVSG	12	3	18	0
1219	CVSG	12	3	19	2
1220	CVSG	12	3	20	2
1221	CVSG	12	3	21	2
1222	CVSG	12	3	22	1
1223	CVSG	12	3	23	2
1224	CVSG	12	3	24	1
1225	CVSG	12	3	25	2
1226	CVSG	12	3	26	2
1227	CVSP	12	4	1	0
1228	CVSP	12	4	2	1
1229	CVSP	12	4	3	1
1230	CVSP	12	4	4	0
1231	CVSP	12	4	5	1
1232	CVSP	12	4	6	1
1233	CVSP	12	4	7	1
1234	CVSP	12	4	8	0
1235	CVSP	12	4	9	3
1236	CVSP	12	4	10	2
1237	CVSP	12	4	11	0
1238	CVSP	12	4	12	2
1239	CVSP	12	4	13	1
1240	CVSP	12	4	14	1
1241	CVSP	12	4	15	1
1242	CVSP	12	4	16	1
1243	CVSP	12	4	17	999
1244	CVSP	12	4	18	0
1245	CVSP	12	4	19	0
1246	CVSP	12	4	20	0
1247	CVSP	12	4	21	0
1248	CVSP	12	4	22	2
1249	CVSP	12	4	23	2
1250	CVSP	12	4	24	1
1251	CVSP	12	4	25	1
1252	CVSP	12	4	26	1
1253	CommG	13	1	1	2
1254	CommG	13	1	2	3
1255	CommG	13	1	3	3
1256	CommG	13	1	4	3
1257	CommG	13	1	5	2
1258	CommG	13	1	6	3
1259	CommG	13	1	7	2
1260	CommG	13	1	8	3
1261	CommG	13	1	9	3
1262	CommG	13	1	10	3
1263	CommG	13	1	11	2
1264	CommG	13	1	12	2
1265	CommG	13	1	13	2
1266	CommG	13	1	14	2
1267	CommG	13	1	15	3
1268	CommG	13	1	16	2
1269	CommG	13	1	17	2
1270	CommG	13	1	18	2
1271	CommG	13	1	19	2
1272	CommG	13	1	20	2
1273	CommG	13	1	21	2
1274	CommG	13	1	22	2
1275	CommG	13	1	23	2
1276	CommP	13	2	1	3
1277	CommP	13	2	2	1
1278	CommP	13	2	3	0
1279	CommP	13	2	4	0
1280	CommP	13	2	5	1
1281	CommP	13	2	6	2
1282	CommP	13	2	7	1
1283	CommP	13	2	8	1
1284	CommP	13	2	9	1
1285	CommP	13	2	10	1
1286	CommP	13	2	11	1
1287	CommP	13	2	12	1
1288	CommP	13	2	13	1
1289	CommP	13	2	14	0
1290	CommP	13	2	15	2
1291	CommP	13	2	16	1
1292	CommP	13	2	17	1
1293	CommP	13	2	18	1
1294	CommP	13	2	19	1
1295	CommP	13	2	20	1
1296	CommP	13	2	21	1
1297	CommP	13	2	22	1
1298	CommP	13	2	23	1
1299	CVSG	13	3	1	0
1300	CVSG	13	3	2	3
1301	CVSG	13	3	3	2
1302	CVSG	13	3	4	2
1303	CVSG	13	3	5	2
1304	CVSG	13	3	6	2
1305	CVSG	13	3	7	2
1306	CVSG	13	3	8	2
1307	CVSG	13	3	9	3
1308	CVSG	13	3	10	2
1309	CVSG	13	3	11	2
1310	CVSG	13	3	12	2
1311	CVSG	13	3	13	2
1312	CVSG	13	3	14	2
1313	CVSG	13	3	15	2
1314	CVSG	13	3	16	2
1315	CVSG	13	3	17	0
1316	CVSG	13	3	18	2
1317	CVSG	13	3	19	2
1318	CVSG	13	3	20	2
1319	CVSG	13	3	21	2
1320	CVSG	13	3	22	2
1321	CVSG	13	3	23	2
1322	CVSG	13	3	24	2
1323	CVSG	13	3	25	3
1324	CVSG	13	3	26	3
1325	CVSP	13	4	1	0
1326	CVSP	13	4	2	3
1327	CVSP	13	4	3	1
1328	CVSP	13	4	4	999
1329	CVSP	13	4	5	0
1330	CVSP	13	4	6	1
1331	CVSP	13	4	7	1
1332	CVSP	13	4	8	0
1333	CVSP	13	4	9	2
1334	CVSP	13	4	10	1
1335	CVSP	13	4	11	0
1336	CVSP	13	4	12	0
1337	CVSP	13	4	13	1
1338	CVSP	13	4	14	0
1339	CVSP	13	4	15	1
1340	CVSP	13	4	16	1
1341	CVSP	13	4	17	0
1342	CVSP	13	4	18	0
1343	CVSP	13	4	19	0
1344	CVSP	13	4	20	0
1345	CVSP	13	4	21	0
1346	CVSP	13	4	22	1
1347	CVSP	13	4	23	2
1348	CVSP	13	4	24	1
1349	CVSP	13	4	25	1
1350	CVSP	13	4	26	0
1351	CommG	14	1	1	2
1352	CommG	14	1	2	2
1353	CommG	14	1	3	2
1354	CommG	14	1	4	3
1355	CommG	14	1	5	3
1356	CommG	14	1	6	3
1357	CommG	14	1	7	1
1358	CommG	14	1	8	3
1359	CommG	14	1	9	2
1360	CommG	14	1	10	2
1361	CommG	14	1	11	2
1362	CommG	14	1	12	2
1363	CommG	14	1	13	2
1364	CommG	14	1	14	2
1365	CommG	14	1	15	3
1366	CommG	14	1	16	2
1367	CommG	14	1	17	1
1368	CommG	14	1	18	1
1369	CommG	14	1	19	1
1370	CommG	14	1	20	2
1371	CommG	14	1	21	2
1372	CommG	14	1	22	3
1373	CommG	14	1	23	2
1374	CommP	14	2	1	2
1375	CommP	14	2	2	2
1376	CommP	14	2	3	1
1377	CommP	14	2	4	1
1378	CommP	14	2	5	1
1379	CommP	14	2	6	1
1380	CommP	14	2	7	1
1381	CommP	14	2	8	2
1382	CommP	14	2	9	2
1383	CommP	14	2	10	1
1384	CommP	14	2	11	2
1385	CommP	14	2	12	1
1386	CommP	14	2	13	1
1387	CommP	14	2	14	0
1388	CommP	14	2	15	2
1389	CommP	14	2	16	1
1390	CommP	14	2	17	1
1391	CommP	14	2	18	1
1392	CommP	14	2	19	1
1393	CommP	14	2	20	0
1394	CommP	14	2	21	0
1395	CommP	14	2	22	1
1396	CommP	14	2	23	1
1397	CVSG	14	3	1	0
1398	CVSG	14	3	2	3
1399	CVSG	14	3	3	2
1400	CVSG	14	3	4	2
1401	CVSG	14	3	5	2
1402	CVSG	14	3	6	3
1403	CVSG	14	3	7	2
1404	CVSG	14	3	8	2
1405	CVSG	14	3	9	3
1406	CVSG	14	3	10	2
1407	CVSG	14	3	11	2
1408	CVSG	14	3	12	2
1409	CVSG	14	3	13	2
1410	CVSG	14	3	14	2
1411	CVSG	14	3	15	2
1412	CVSG	14	3	16	2
1413	CVSG	14	3	17	2
1414	CVSG	14	3	18	2
1415	CVSG	14	3	19	2
1416	CVSG	14	3	20	2
1417	CVSG	14	3	21	3
1418	CVSG	14	3	22	3
1419	CVSG	14	3	23	2
1420	CVSG	14	3	24	2
1421	CVSG	14	3	25	3
1422	CVSG	14	3	26	3
1423	CVSP	14	4	1	0
1424	CVSP	14	4	2	2
1425	CVSP	14	4	3	1
1426	CVSP	14	4	4	0
1427	CVSP	14	4	5	1
1428	CVSP	14	4	6	2
1429	CVSP	14	4	7	2
1430	CVSP	14	4	8	0
1431	CVSP	14	4	9	1
1432	CVSP	14	4	10	0
1433	CVSP	14	4	11	0
1434	CVSP	14	4	12	0
1435	CVSP	14	4	13	1
1436	CVSP	14	4	14	0
1437	CVSP	14	4	15	2
1438	CVSP	14	4	16	2
1439	CVSP	14	4	17	0
1440	CVSP	14	4	18	0
1441	CVSP	14	4	19	0
1442	CVSP	14	4	20	0
1443	CVSP	14	4	21	0
1444	CVSP	14	4	22	1
1445	CVSP	14	4	23	999
1446	CVSP	14	4	24	1
1447	CVSP	14	4	25	1
1448	CVSP	14	4	26	1
1449	CommG	15	1	1	3
1450	CommG	15	1	2	3
1451	CommG	15	1	3	2
1452	CommG	15	1	4	3
1453	CommG	15	1	5	3
1454	CommG	15	1	6	3
1455	CommG	15	1	7	2
1456	CommG	15	1	8	3
1457	CommG	15	1	9	2
1458	CommG	15	1	10	3
1459	CommG	15	1	11	1
1460	CommG	15	1	12	1
1461	CommG	15	1	13	2
1462	CommG	15	1	14	2
1463	CommG	15	1	15	2
1464	CommG	15	1	16	1
1465	CommG	15	1	17	2
1466	CommG	15	1	18	1
1467	CommG	15	1	19	1
1468	CommG	15	1	20	2
1469	CommG	15	1	21	2
1470	CommG	15	1	22	3
1471	CommG	15	1	23	2
1472	CommP	15	2	1	3
1473	CommP	15	2	2	2
1474	CommP	15	2	3	1
1475	CommP	15	2	4	1
1476	CommP	15	2	5	1
1477	CommP	15	2	6	2
1478	CommP	15	2	7	1
1479	CommP	15	2	8	2
1480	CommP	15	2	9	2
1481	CommP	15	2	10	3
1482	CommP	15	2	11	1
1483	CommP	15	2	12	1
1484	CommP	15	2	13	1
1485	CommP	15	2	14	1
1486	CommP	15	2	15	2
1487	CommP	15	2	16	1
1488	CommP	15	2	17	2
1489	CommP	15	2	18	1
1490	CommP	15	2	19	1
1491	CommP	15	2	20	1
1492	CommP	15	2	21	2
1493	CommP	15	2	22	2
1494	CommP	15	2	23	1
1495	CVSG	15	3	1	2
1496	CVSG	15	3	2	3
1497	CVSG	15	3	3	2
1498	CVSG	15	3	4	2
1499	CVSG	15	3	5	2
1500	CVSG	15	3	6	3
1501	CVSG	15	3	7	2
1502	CVSG	15	3	8	2
1503	CVSG	15	3	9	2
1504	CVSG	15	3	10	2
1505	CVSG	15	3	11	2
1506	CVSG	15	3	12	2
1507	CVSG	15	3	13	2
1508	CVSG	15	3	14	2
1509	CVSG	15	3	15	2
1510	CVSG	15	3	16	2
1511	CVSG	15	3	17	2
1512	CVSG	15	3	18	2
1513	CVSG	15	3	19	2
1514	CVSG	15	3	20	2
1515	CVSG	15	3	21	2
1516	CVSG	15	3	22	2
1517	CVSG	15	3	23	2
1518	CVSG	15	3	24	2
1519	CVSG	15	3	25	3
1520	CVSG	15	3	26	3
1521	CVSP	15	4	1	0
1522	CVSP	15	4	2	3
1523	CVSP	15	4	3	2
1524	CVSP	15	4	4	0
1525	CVSP	15	4	5	3
1526	CVSP	15	4	6	0
1527	CVSP	15	4	7	2
1528	CVSP	15	4	8	999
1529	CVSP	15	4	9	1
1530	CVSP	15	4	10	1
1531	CVSP	15	4	11	0
1532	CVSP	15	4	12	0
1533	CVSP	15	4	13	1
1534	CVSP	15	4	14	1
1535	CVSP	15	4	15	2
1536	CVSP	15	4	16	2
1537	CVSP	15	4	17	2
1538	CVSP	15	4	18	0
1539	CVSP	15	4	19	0
1540	CVSP	15	4	20	0
1541	CVSP	15	4	21	0
1542	CVSP	15	4	22	2
1543	CVSP	15	4	23	2
1544	CVSP	15	4	24	2
1545	CVSP	15	4	25	2
1546	CVSP	15	4	26	1
1547	CommG	16	1	1	3
1548	CommG	16	1	2	3
1549	CommG	16	1	3	3
1550	CommG	16	1	4	3
1551	CommG	16	1	5	3
1552	CommG	16	1	6	3
1553	CommG	16	1	7	2
1554	CommG	16	1	8	2
1555	CommG	16	1	9	2
1556	CommG	16	1	10	3
1557	CommG	16	1	11	2
1558	CommG	16	1	12	2
1559	CommG	16	1	13	2
1560	CommG	16	1	14	2
1561	CommG	16	1	15	3
1562	CommG	16	1	16	2
1563	CommG	16	1	17	2
1564	CommG	16	1	18	2
1565	CommG	16	1	19	2
1566	CommG	16	1	20	1
1567	CommG	16	1	21	2
1568	CommG	16	1	22	3
1569	CommG	16	1	23	1
1570	CommP	16	2	1	3
1571	CommP	16	2	2	1
1572	CommP	16	2	3	1
1573	CommP	16	2	4	1
1574	CommP	16	2	5	1
1575	CommP	16	2	6	1
1576	CommP	16	2	7	1
1577	CommP	16	2	8	1
1578	CommP	16	2	9	1
1579	CommP	16	2	10	1
1580	CommP	16	2	11	2
1581	CommP	16	2	12	1
1582	CommP	16	2	13	1
1583	CommP	16	2	14	1
1584	CommP	16	2	15	2
1585	CommP	16	2	16	1
1586	CommP	16	2	17	1
1587	CommP	16	2	18	1
1588	CommP	16	2	19	1
1589	CommP	16	2	20	0
1590	CommP	16	2	21	1
1591	CommP	16	2	22	1
1592	CommP	16	2	23	0
1593	CVSG	16	3	1	2
1594	CVSG	16	3	2	3
1595	CVSG	16	3	3	2
1596	CVSG	16	3	4	2
1597	CVSG	16	3	5	2
1598	CVSG	16	3	6	3
1599	CVSG	16	3	7	2
1600	CVSG	16	3	8	2
1601	CVSG	16	3	9	3
1602	CVSG	16	3	10	2
1603	CVSG	16	3	11	2
1604	CVSG	16	3	12	2
1605	CVSG	16	3	13	2
1606	CVSG	16	3	14	2
1607	CVSG	16	3	15	2
1608	CVSG	16	3	16	2
1609	CVSG	16	3	17	2
1610	CVSG	16	3	18	2
1611	CVSG	16	3	19	2
1612	CVSG	16	3	20	2
1613	CVSG	16	3	21	2
1614	CVSG	16	3	22	3
1615	CVSG	16	3	23	2
1616	CVSG	16	3	24	2
1617	CVSG	16	3	25	3
1618	CVSG	16	3	26	3
1619	CVSP	16	4	1	0
1620	CVSP	16	4	2	3
1621	CVSP	16	4	3	1
1622	CVSP	16	4	4	0
1623	CVSP	16	4	5	0
1624	CVSP	16	4	6	1
1625	CVSP	16	4	7	1
1626	CVSP	16	4	8	0
1627	CVSP	16	4	9	2
1628	CVSP	16	4	10	1
1629	CVSP	16	4	11	0
1630	CVSP	16	4	12	0
1631	CVSP	16	4	13	1
1632	CVSP	16	4	14	1
1633	CVSP	16	4	15	1
1634	CVSP	16	4	16	2
1635	CVSP	16	4	17	1
1636	CVSP	16	4	18	0
1637	CVSP	16	4	19	0
1638	CVSP	16	4	20	0
1639	CVSP	16	4	21	0
1640	CVSP	16	4	22	1
1641	CVSP	16	4	23	0
1642	CVSP	16	4	24	1
1643	CVSP	16	4	25	1
1644	CVSP	16	4	26	1
1645	CommG	17	1	1	3
1646	CommG	17	1	2	3
1647	CommG	17	1	3	2
1648	CommG	17	1	4	3
1649	CommG	17	1	5	3
1650	CommG	17	1	6	3
1651	CommG	17	1	7	2
1652	CommG	17	1	8	2
1653	CommG	17	1	9	2
1654	CommG	17	1	10	3
1655	CommG	17	1	11	2
1656	CommG	17	1	12	2
1657	CommG	17	1	13	2
1658	CommG	17	1	14	2
1659	CommG	17	1	15	2
1660	CommG	17	1	16	2
1661	CommG	17	1	17	2
1662	CommG	17	1	18	2
1663	CommG	17	1	19	1
1664	CommG	17	1	20	1
1665	CommG	17	1	21	2
1666	CommG	17	1	22	3
1667	CommG	17	1	23	2
1668	CommP	17	2	1	3
1669	CommP	17	2	2	2
1670	CommP	17	2	3	1
1671	CommP	17	2	4	1
1672	CommP	17	2	5	2
1673	CommP	17	2	6	999
1674	CommP	17	2	7	1
1675	CommP	17	2	8	1
1676	CommP	17	2	9	2
1677	CommP	17	2	10	1
1678	CommP	17	2	11	2
1679	CommP	17	2	12	2
1680	CommP	17	2	13	2
1681	CommP	17	2	14	1
1682	CommP	17	2	15	2
1683	CommP	17	2	16	2
1684	CommP	17	2	17	2
1685	CommP	17	2	18	1
1686	CommP	17	2	19	1
1687	CommP	17	2	20	1
1688	CommP	17	2	21	2
1689	CommP	17	2	22	1
1690	CommP	17	2	23	1
1691	CVSG	17	3	1	2
1692	CVSG	17	3	2	2
1693	CVSG	17	3	3	2
1694	CVSG	17	3	4	2
1695	CVSG	17	3	5	2
1696	CVSG	17	3	6	3
1697	CVSG	17	3	7	2
1698	CVSG	17	3	8	2
1699	CVSG	17	3	9	3
1700	CVSG	17	3	10	2
1701	CVSG	17	3	11	2
1702	CVSG	17	3	12	2
1703	CVSG	17	3	13	2
1704	CVSG	17	3	14	2
1705	CVSG	17	3	15	2
1706	CVSG	17	3	16	2
1707	CVSG	17	3	17	2
1708	CVSG	17	3	18	0
1709	CVSG	17	3	19	0
1710	CVSG	17	3	20	2
1711	CVSG	17	3	21	2
1712	CVSG	17	3	22	3
1713	CVSG	17	3	23	2
1714	CVSG	17	3	24	2
1715	CVSG	17	3	25	2
1716	CVSG	17	3	26	3
1717	CVSP	17	4	1	0
1718	CVSP	17	4	2	3
1719	CVSP	17	4	3	2
1720	CVSP	17	4	4	0
1721	CVSP	17	4	5	1
1722	CVSP	17	4	6	0
1723	CVSP	17	4	7	0
1724	CVSP	17	4	8	0
1725	CVSP	17	4	9	2
1726	CVSP	17	4	10	1
1727	CVSP	17	4	11	0
1728	CVSP	17	4	12	0
1729	CVSP	17	4	13	0
1730	CVSP	17	4	14	0
1731	CVSP	17	4	15	2
1732	CVSP	17	4	16	2
1733	CVSP	17	4	17	2
1734	CVSP	17	4	18	0
1735	CVSP	17	4	19	0
1736	CVSP	17	4	20	2
1737	CVSP	17	4	21	0
1738	CVSP	17	4	22	0
1739	CVSP	17	4	23	2
1740	CVSP	17	4	24	1
1741	CVSP	17	4	25	0
1742	CVSP	17	4	26	0
1743	CommG	18	1	1	3
1744	CommG	18	1	2	3
1745	CommG	18	1	3	3
1746	CommG	18	1	4	3
1747	CommG	18	1	5	3
1748	CommG	18	1	6	3
1749	CommG	18	1	7	2
1750	CommG	18	1	8	3
1751	CommG	18	1	9	3
1752	CommG	18	1	10	3
1753	CommG	18	1	11	2
1754	CommG	18	1	12	2
1755	CommG	18	1	13	2
1756	CommG	18	1	14	2
1757	CommG	18	1	15	2
1758	CommG	18	1	16	2
1759	CommG	18	1	17	2
1760	CommG	18	1	18	2
1761	CommG	18	1	19	2
1762	CommG	18	1	20	1
1763	CommG	18	1	21	2
1764	CommG	18	1	22	3
1765	CommG	18	1	23	2
1766	CommP	18	2	1	3
1767	CommP	18	2	2	2
1768	CommP	18	2	3	1
1769	CommP	18	2	4	1
1770	CommP	18	2	5	1
1771	CommP	18	2	6	1
1772	CommP	18	2	7	1
1773	CommP	18	2	8	1
1774	CommP	18	2	9	1
1775	CommP	18	2	10	1
1776	CommP	18	2	11	1
1777	CommP	18	2	12	1
1778	CommP	18	2	13	1
1779	CommP	18	2	14	1
1780	CommP	18	2	15	2
1781	CommP	18	2	16	0
1782	CommP	18	2	17	1
1783	CommP	18	2	18	0
1784	CommP	18	2	19	0
1785	CommP	18	2	20	1
1786	CommP	18	2	21	2
1787	CommP	18	2	22	1
1788	CommP	18	2	23	1
1789	CVSG	18	3	1	2
1790	CVSG	18	3	2	3
1791	CVSG	18	3	3	2
1792	CVSG	18	3	4	2
1793	CVSG	18	3	5	2
1794	CVSG	18	3	6	3
1795	CVSG	18	3	7	2
1796	CVSG	18	3	8	2
1797	CVSG	18	3	9	3
1798	CVSG	18	3	10	2
1799	CVSG	18	3	11	0
1800	CVSG	18	3	12	2
1801	CVSG	18	3	13	2
1802	CVSG	18	3	14	2
1803	CVSG	18	3	15	2
1804	CVSG	18	3	16	2
1805	CVSG	18	3	17	2
1806	CVSG	18	3	18	0
1807	CVSG	18	3	19	2
1808	CVSG	18	3	20	2
1809	CVSG	18	3	21	2
1810	CVSG	18	3	22	2
1811	CVSG	18	3	23	2
1812	CVSG	18	3	24	2
1813	CVSG	18	3	25	3
1814	CVSG	18	3	26	3
1815	CVSP	18	4	1	0
1816	CVSP	18	4	2	3
1817	CVSP	18	4	3	2
1818	CVSP	18	4	4	0
1819	CVSP	18	4	5	1
1820	CVSP	18	4	6	1
1821	CVSP	18	4	7	1
1822	CVSP	18	4	8	0
1823	CVSP	18	4	9	0
1824	CVSP	18	4	10	1
1825	CVSP	18	4	11	0
1826	CVSP	18	4	12	0
1827	CVSP	18	4	13	0
1828	CVSP	18	4	14	0
1829	CVSP	18	4	15	2
1830	CVSP	18	4	16	2
1831	CVSP	18	4	17	1
1832	CVSP	18	4	18	0
1833	CVSP	18	4	19	0
1834	CVSP	18	4	20	0
1835	CVSP	18	4	21	0
1836	CVSP	18	4	22	1
1837	CVSP	18	4	23	2
1838	CVSP	18	4	24	2
1839	CVSP	18	4	25	1
1840	CVSP	18	4	26	1
1841	CommG	19	1	1	3
1842	CommG	19	1	2	2
1843	CommG	19	1	3	2
1844	CommG	19	1	4	3
1845	CommG	19	1	5	2
1846	CommG	19	1	6	2
1847	CommG	19	1	7	2
1848	CommG	19	1	8	2
1849	CommG	19	1	9	2
1850	CommG	19	1	10	2
1851	CommG	19	1	11	2
1852	CommG	19	1	12	2
1853	CommG	19	1	13	2
1854	CommG	19	1	14	2
1855	CommG	19	1	15	3
1856	CommG	19	1	16	2
1857	CommG	19	1	17	2
1858	CommG	19	1	18	2
1859	CommG	19	1	19	2
1860	CommG	19	1	20	2
1861	CommG	19	1	21	2
1862	CommG	19	1	22	2
1863	CommG	19	1	23	2
1864	CommP	19	2	1	3
1865	CommP	19	2	2	2
1866	CommP	19	2	3	2
1867	CommP	19	2	4	2
1868	CommP	19	2	5	1
1869	CommP	19	2	6	1
1870	CommP	19	2	7	1
1871	CommP	19	2	8	2
1872	CommP	19	2	9	1
1873	CommP	19	2	10	1
1874	CommP	19	2	11	2
1875	CommP	19	2	12	1
1876	CommP	19	2	13	1
1877	CommP	19	2	14	1
1878	CommP	19	2	15	2
1879	CommP	19	2	16	1
1880	CommP	19	2	17	2
1881	CommP	19	2	18	1
1882	CommP	19	2	19	2
1883	CommP	19	2	20	1
1884	CommP	19	2	21	2
1885	CommP	19	2	22	2
1886	CommP	19	2	23	1
1887	CVSG	19	3	1	2
1888	CVSG	19	3	2	3
1889	CVSG	19	3	3	2
1890	CVSG	19	3	4	2
1891	CVSG	19	3	5	2
1892	CVSG	19	3	6	3
1893	CVSG	19	3	7	2
1894	CVSG	19	3	8	2
1895	CVSG	19	3	9	3
1896	CVSG	19	3	10	2
1897	CVSG	19	3	11	2
1898	CVSG	19	3	12	2
1899	CVSG	19	3	13	2
1900	CVSG	19	3	14	2
1901	CVSG	19	3	15	2
1902	CVSG	19	3	16	2
1903	CVSG	19	3	17	2
1904	CVSG	19	3	18	0
1905	CVSG	19	3	19	2
1906	CVSG	19	3	20	2
1907	CVSG	19	3	21	2
1908	CVSG	19	3	22	3
1909	CVSG	19	3	23	2
1910	CVSG	19	3	24	2
1911	CVSG	19	3	25	2
1912	CVSG	19	3	26	2
1913	CVSP	19	4	1	0
1914	CVSP	19	4	2	2
1915	CVSP	19	4	3	1
1916	CVSP	19	4	4	0
1917	CVSP	19	4	5	2
1918	CVSP	19	4	6	1
1919	CVSP	19	4	7	2
1920	CVSP	19	4	8	0
1921	CVSP	19	4	9	1
1922	CVSP	19	4	10	1
1923	CVSP	19	4	11	0
1924	CVSP	19	4	12	0
1925	CVSP	19	4	13	1
1926	CVSP	19	4	14	0
1927	CVSP	19	4	15	2
1928	CVSP	19	4	16	2
1929	CVSP	19	4	17	2
1930	CVSP	19	4	18	0
1931	CVSP	19	4	19	0
1932	CVSP	19	4	20	0
1933	CVSP	19	4	21	0
1934	CVSP	19	4	22	1
1935	CVSP	19	4	23	2
1936	CVSP	19	4	24	1
1937	CVSP	19	4	25	1
1938	CVSP	19	4	26	1
1939	CommG	20	1	1	3
1940	CommG	20	1	2	2
1941	CommG	20	1	3	2
1942	CommG	20	1	4	2
1943	CommG	20	1	5	2
1944	CommG	20	1	6	2
1945	CommG	20	1	7	2
1946	CommG	20	1	8	2
1947	CommG	20	1	9	2
1948	CommG	20	1	10	3
1949	CommG	20	1	11	2
1950	CommG	20	1	12	2
1951	CommG	20	1	13	2
1952	CommG	20	1	14	2
1953	CommG	20	1	15	2
1954	CommG	20	1	16	2
1955	CommG	20	1	17	2
1956	CommG	20	1	18	2
1957	CommG	20	1	19	2
1958	CommG	20	1	20	2
1959	CommG	20	1	21	2
1960	CommG	20	1	22	3
1961	CommG	20	1	23	2
1962	CommP	20	2	1	3
1963	CommP	20	2	2	2
1964	CommP	20	2	3	2
1965	CommP	20	2	4	2
1966	CommP	20	2	5	1
1967	CommP	20	2	6	2
1968	CommP	20	2	7	2
1969	CommP	20	2	8	2
1970	CommP	20	2	9	1
1971	CommP	20	2	10	1
1972	CommP	20	2	11	1
1973	CommP	20	2	12	1
1974	CommP	20	2	13	1
1975	CommP	20	2	14	1
1976	CommP	20	2	15	0
1977	CommP	20	2	16	1
1978	CommP	20	2	17	1
1979	CommP	20	2	18	1
1980	CommP	20	2	19	1
1981	CommP	20	2	20	1
1982	CommP	20	2	21	1
1983	CommP	20	2	22	1
1984	CommP	20	2	23	0
1985	CVSG	20	3	1	2
1986	CVSG	20	3	2	3
1987	CVSG	20	3	3	2
1988	CVSG	20	3	4	2
1989	CVSG	20	3	5	2
1990	CVSG	20	3	6	3
1991	CVSG	20	3	7	2
1992	CVSG	20	3	8	2
1993	CVSG	20	3	9	3
1994	CVSG	20	3	10	1
1995	CVSG	20	3	11	2
1996	CVSG	20	3	12	2
1997	CVSG	20	3	13	2
1998	CVSG	20	3	14	2
1999	CVSG	20	3	15	2
2000	CVSG	20	3	16	2
2001	CVSG	20	3	17	2
2002	CVSG	20	3	18	0
2003	CVSG	20	3	19	2
2004	CVSG	20	3	20	2
2005	CVSG	20	3	21	2
2006	CVSG	20	3	22	3
2007	CVSG	20	3	23	2
2008	CVSG	20	3	24	2
2009	CVSG	20	3	25	3
2010	CVSG	20	3	26	3
2011	CVSP	20	4	1	0
2012	CVSP	20	4	2	1
2013	CVSP	20	4	3	2
2014	CVSP	20	4	4	0
2015	CVSP	20	4	5	1
2016	CVSP	20	4	6
2017	CVSP	20	4	7	1
2018	CVSP	20	4	8	1
2019	CVSP	20	4	9	0
2020	CVSP	20	4	10	1
2021	CVSP	20	4	11	0
2022	CVSP	20	4	12	2
2023	CVSP	20	4	13	1
2024	CVSP	20	4	14	1
2025	CVSP	20	4	15	2
2026	CVSP	20	4	16	2
2027	CVSP	20	4	17	1
2028	CVSP	20	4	18	0
2029	CVSP	20	4	19	0
2030	CVSP	20	4	20	0
2031	CVSP	20	4	21	0
2032	CVSP	20	4	22	2
2033	CVSP	20	4	23	2
2034	CVSP	20	4	24	2
2035	CVSP	20	4	25	1
2036	CVSP	20	4	26	1
2037	CommG	21	1	1	3
2038	CommG	21	1	2	3
2039	CommG	21	1	3	3
2040	CommG	21	1	4	3
2041	CommG	21	1	5	2
2042	CommG	21	1	6	3
2043	CommG	21	1	7	2
2044	CommG	21	1	8	2
2045	CommG	21	1	9	1
2046	CommG	21	1	10	3
2047	CommG	21	1	11	2
2048	CommG	21	1	12	2
2049	CommG	21	1	13	2
2050	CommG	21	1	14	2
2051	CommG	21	1	15	2
2052	CommG	21	1	16	2
2053	CommG	21	1	17	2
2054	CommG	21	1	18	2
2055	CommG	21	1	19	2
2056	CommG	21	1	20	1
2057	CommG	21	1	21	2
2058	CommG	21	1	22	3
2059	CommG	21	1	23	2
2060	CommP	21	2	1	1
2061	CommP	21	2	2	2
2062	CommP	21	2	3	2
2063	CommP	21	2	4	1
2064	CommP	21	2	5	1
2065	CommP	21	2	6	1
2066	CommP	21	2	7	1
2067	CommP	21	2	8	1
2068	CommP	21	2	9	1
2069	CommP	21	2	10	3
2070	CommP	21	2	11	2
2071	CommP	21	2	12	1
2072	CommP	21	2	13	1
2073	CommP	21	2	14	1
2074	CommP	21	2	15	1
2075	CommP	21	2	16	1
2076	CommP	21	2	17	2
2077	CommP	21	2	18	0
2078	CommP	21	2	19	1
2079	CommP	21	2	20	1
2080	CommP	21	2	21	2
2081	CommP	21	2	22	2
2082	CommP	21	2	23	1
2083	CVSG	21	3	1	2
2084	CVSG	21	3	2	3
2085	CVSG	21	3	3	2
2086	CVSG	21	3	4	2
2087	CVSG	21	3	5	2
2088	CVSG	21	3	6	3
2089	CVSG	21	3	7	2
2090	CVSG	21	3	8	2
2091	CVSG	21	3	9	3
2092	CVSG	21	3	10	2
2093	CVSG	21	3	11	2
2094	CVSG	21	3	12	2
2095	CVSG	21	3	13	2
2096	CVSG	21	3	14	2
2097	CVSG	21	3	15	2
2098	CVSG	21	3	16	2
2099	CVSG	21	3	17	2
2100	CVSG	21	3	18	2
2101	CVSG	21	3	19	2
2102	CVSG	21	3	20	2
2103	CVSG	21	3	21	0
2104	CVSG	21	3	22	2
2105	CVSG	21	3	23	2
2106	CVSG	21	3	24	2
2107	CVSG	21	3	25	3
2108	CVSG	21	3	26	3
2109	CVSP	21	4	1	0
2110	CVSP	21	4	2	2
2111	CVSP	21	4	3	1
2112	CVSP	21	4	4	0
2113	CVSP	21	4	5	1
2114	CVSP	21	4	6	1
2115	CVSP	21	4	7	1
2116	CVSP	21	4	8	0
2117	CVSP	21	4	9	1
2118	CVSP	21	4	10	1
2119	CVSP	21	4	11	0
2120	CVSP	21	4	12	0
2121	CVSP	21	4	13	1
2122	CVSP	21	4	14	1
2123	CVSP	21	4	15	2
2124	CVSP	21	4	16	1
2125	CVSP	21	4	17	1
2126	CVSP	21	4	18	0
2127	CVSP	21	4	19	0
2128	CVSP	21	4	20	0
2129	CVSP	21	4	21	0
2130	CVSP	21	4	22	1
2131	CVSP	21	4	23	2
2132	CVSP	21	4	24	1
2133	CVSP	21	4	25	1
2134	CVSP	21	4	26	1

## Sheet: OSCE Max Scores Available
ID	Scenario	Subject	Attempt	Item	Score
99	CVS		1	1	2
100	CVS		1	2	3
101	CVS		1	3	2
102	CVS		1	4	2
103	CVS		1	5	2
104	CVS		1	6	3
105	CVS		1	7	2
106	CVS		1	8	2
107	CVS		1	9	3
108	CVS		1	10	1
109	CVS		1	11	2
110	CVS		1	12	2
111	CVS		1	13	2
112	CVS		1	14	2
113	CVS		1	15	2
114	CVS		1	16	2
115	CVS		1	17	2
116	CVS		1	18	2
117	CVS		1	19	2
118	CVS		1	20	2
119	CVS		1	21	2
120	CVS		1	22	3
121	CVS		1	23	2
122	CVS		1	24	2
123	CVS		1	25	3
124	CVS		1	26	2
125	CVS		2	1	2
126	CVS		2	2	3
127	CVS		2	3	2
128	CVS		2	4	2
129	CVS		2	5	2
130	CVS		2	6	3
131	CVS		2	7	2
132	CVS		2	8	2
133	CVS		2	9	3
134	CVS		2	10	1
135	CVS		2	11	2
136	CVS		2	12	2
137	CVS		2	13	2
138	CVS		2	14	2
139	CVS		2	15	2
140	CVS		2	16	2
141	CVS		2	17	2
142	CVS		2	18	2
143	CVS		2	19	2
144	CVS		2	20	2
145	CVS		2	21	2
146	CVS		2	22	3
147	CVS		2	23	2
148	CVS		2	24	2
149	CVS		2	25	3
150	CVS		2	26	2
151	Comm		3	1	3
152	Comm		3	2	3
153	Comm		3	3	3
154	Comm		3	4	3
155	Comm		3	5	3
156	Comm		3	6	3
157	Comm		3	7	2
158	Comm		3	8	3
159	Comm		3	9	3
160	Comm		3	10	3
161	Comm		3	11	2
162	Comm		3	12	2
163	Comm		3	13	2
164	Comm		3	14	2
165	Comm		3	15	3
166	Comm		3	16	2
167	Comm		3	17	2
168	Comm		3	18	2
169	Comm		3	19	2
170	Comm		3	20	2
171	Comm		3	21	2
172	Comm		3	22	4
173	Comm		3	23	2
174	Comm		4	1	3
175	Comm		4	2	3
176	Comm		4	3	3
177	Comm		4	4	3
178	Comm		4	5	3
179	Comm		4	6	3
180	Comm		4	7	2
181	Comm		4	8	3
182	Comm		4	9	3
183	Comm		4	10	3
184	Comm		4	11	2
185	Comm		4	12	2
186	Comm		4	13	2
187	Comm		4	14	2
188	Comm		4	15	3
189	Comm		4	16	2
190	Comm		4	17	2
191	Comm		4	18	2
192	Comm		4	19	2
193	Comm		4	20	2
194	Comm		4	21	2
195	Comm		4	22	4
196	Comm		4	23	2

## Sheet: Expert Scores
ID	Scenario	Subject	Attempt	Item	Score
1	CommP		3	1	3
2	CommP		3	2	1
3	CommP		3	3	1
4	CommP		3	4	1
5	CommP		3	5	2
6	CommP		3	6	2
7	CommP		3	7	1
8	CommP		3	8	2
9	CommP		3	9	1
10	CommP		3	10	1
11	CommP		3	11	2
12	CommP		3	12	1
13	CommP		3	13	1
14	CommP		3	14	1
15	CommP		3	15	1
16	CommP		3	16	1
17	CommP		3	17	2
18	CommP		3	18	1
19	CommP		3	19	1
20	CommP		3	20	1
21	CommP		3	21	1
22	CommP		3	22	1
23	CommP		3	23	1
24	CommG		4	1	3
25	CommG		4	2	3
26	CommG		4	3	3
27	CommG		4	4	3
28	CommG		4	5	3
29	CommG		4	6	2
30	CommG		4	7	2
31	CommG		4	8	3
32	CommG		4	9	3
33	CommG		4	10	3
34	CommG		4	11	2
35	CommG		4	12	2
36	CommG		4	13	2
37	CommG		4	14	2
38	CommG		4	15	3
39	CommG		4	16	2
40	CommG		4	17	2
41	CommG		4	18	2
42	CommG		4	19	2
43	CommG		4	20	2
44	CommG		4	21	2
45	CommG		4	22	3
46	CommG		4	23	2
47	CVSP		1	1	0
48	CVSP		1	2	3
49	CVSP		1	3	2
50	CVSP		1	4	0
51	CVSP		1	5	1
52	CVSP		1	6	2
53	CVSP		1	7	2
54	CVSP		1	8	0
55	CVSP		1	9	2
56	CVSP		1	10	1
57	CVSP		1	11	0
58	CVSP		1	12	0
59	CVSP		1	13	1
60	CVSP		1	14	1
61	CVSP		1	15	1
62	CVSP		1	16	1
63	CVSP		1	17	2
64	CVSP		1	18	0
65	CVSP		1	19	0
66	CVSP		1	20	0
67	CVSP		1	21	0
68	CVSP		1	22	1
69	CVSP		1	23	2
70	CVSP		1	24	2
71	CVSP		1	25	1
72	CVSP		1	26	1
73	CVSG		2	1	2
74	CVSG		2	2	3
75	CVSG		2	3	2
76	CVSG		2	4	2
77	CVSG		2	5	2
78	CVSG		2	6	3
79	CVSG		2	7	2
80	CVSG		2	8	2
81	CVSG		2	9	3
82	CVSG		2	10	1
83	CVSG		2	11	2
84	CVSG		2	12	2
85	CVSG		2	13	2
86	CVSG		2	14	2
87	CVSG		2	15	2
88	CVSG		2	16	2
89	CVSG		2	17	2
90	CVSG		2	18	1
91	CVSG		2	19	2
92	CVSG		2	20	2
93	CVSG		2	21	2
94	CVSG		2	22	3
95	CVSG		2	23	2
96	CVSG		2	24	2
97	CVSG		2	25	3
98	CVSG		2	26	1
